# Supplementary material for: AlliumDB: a central portal for comparative and functional genomics in Allium
Source: Hortic Res. 2023 Dec 29;11(2):uhad285. doi: 10.1093/hr/uhad285 (PMC10871970; doi:10.1093/hr/uhad285)
Supplement: Web_Material_uhad285 [file web_material_uhad285.zip]

Archive with 1 entries (1 files):
- Supplemental.xlsx
