# Supplementary material for: AlliumDB: a central portal for comparative and functional genomics in Allium
Source: Hortic Res. 2023 Dec 29;11(2):uhad285. doi: 10.1093/hr/uhad285 (PMC10871970; doi:10.1093/hr/uhad285)
Supplement: Web_Material_uhad285 [file web_material_uhad285.zip › Supplemental.xlsx]

## Sheet: TableS1
Supplementary Table 1. Genome assemblies integrated in AlliumDB.
Species	Genus	Subfamily	Family	CommonName	Taxonomy ID	Chromosome	Genome Name	Genome Accession	Publication	DOI	Genome Size	Contig N50	Gene Number
Allium sativum	Allium	Allioideae	Amaryllidaceae	Garlic	4682	2n=2x=16	Garlic.V2	https://www.ncbi.nlm.nih.gov/data-hub/genome/GCA_014155895.2/	A Chromosome-Level Genome Assembly of Garlic (Allium sativum) Provides Insights into Genome Evolution and Allicin Biosynthesis	10.1016/j.molp.2020.07.019	16,243 Mb	194 kb	57561
Allium cepa	Allium	Allioideae	Amaryllidaceae	Onion	4679	2n=2x=16	DHCU066619 v1.2	https://www.ncbi.nlm.nih.gov/data-hub/genome/GCA_905187595.1	Insights from the first genome assembly of Onion (Allium cepa)	10.1093/g3journal/jkab243	14,938 Mb	48.3 kb	86073
Allium fistulosum	Allium	Allioideae	Amaryllidaceae	Bunching onion	35875	2n=2x=16	fencong	https://ftp.cngb.org/pub/CNSA/data5/CNP0002276/CNS0461863/CNA0047403/	Chromosome-level genome assembly of bunching onion illuminates genome evolution and flavor formation in Allium crops	10.1038/s41467-022-34491-3	11,274 Mb	7.34 Mb	62259

## Sheet: TableS2
Supplementary Table 2. Organelle genomes integrated in AlliumDB.
acc	size	name	species	author
AP018388	173131 bp	Allium cepa Momiji-3 mitochondrial DNA, complete sequence,	Allium cepa	Tsujimura,M., Kaneko,T., Sakamoto,T., Kimura,S., Shigyo,M.,
AP018389	143157 bp	Allium cepa Momiji-3 mitochondrial DNA, complete sequence,	Allium cepa	Tsujimura,M., Kaneko,T., Sakamoto,T., Kimura,S., Shigyo,M.,
AP018390	536617 bp	Allium cepa Normal mitochondrial DNA, complete sequence.	Allium cepa	Tsujimura,M. and Terachi,T.
KF728079	153355 bp	Allium cepa genotype male sterile (S) chloroplast, complete genome.	Allium cepa	von Kohn,C.M., Kielkowska,A. and Havey,M.J.
KF728080	153538 bp	Allium cepa genotype normal (N) male fertile chloroplast, complete	Allium cepa	von Kohn,C.M., Kielkowska,A. and Havey,M.J.
KM088013	153529 bp	Allium cepa chloroplast, complete genome.	Allium cepa	Kim,S., Park,J.Y. and Yang,T.-J.
KM088014	153440 bp	Allium cepa strain CMS-S chloroplast, complete genome.	Allium cepa	Kim,S., Park,J.Y. and Yang,T.-J.
KM088015	153568 bp	Allium cepa strain CMS-T chloroplast, complete genome.	Allium cepa	Kim,S., Park,J.Y. and Yang,T.-J.
KU318712	316363 bp	Allium cepa mitochondrion, complete genome.	Allium cepa	Kim,B., Kim,K., Yang,T.J. and Kim,S.
KX683282	153172 bp	Allium sativum chloroplast, complete genome.	Allium sativum	Filyushin,M.A., Beletsky,A.V., Mazur,A.M. and Kochieva,E.Z.
KY363332	153131 bp	Allium sativum chloroplast, complete genome.	Allium sativum	Gallego-Zaragoza,A. and Candela,H.
MF687749	154074 bp	Allium victorialis chloroplast, complete genome.	Allium victorialis	Lee,J., Chon,J., Lim,J., Kim,E.-K. and Nah,G.
MG670111	152387 bp	Allium obliquum chloroplast, complete genome.	Allium obliquum	Filyushin,M.A., Beletsky,A.V., Mazur,A.M. and Kochieva,E.Z.
MG739457	154482 bp	Allium prattii chloroplast, complete genome.	Allium prattii	Jin,F.-Y., Xie,D.-F., Zhou,S.-D. and He,X.-J.
MH053150	145819 bp	Allium paradoxum voucher MW0599989 chloroplast, complete genome.	Allium paradoxum	Omelchenko,D.O., Krinitsina,A.A., Belenikin,M.S., Seregin,A.P.,
MH157875	153252 bp	Allium ursinum voucher MW0599993; MW0599994 chloroplast, complete	Allium ursinum	Omelchenko,D.O., Krinitsina,A.A., Belenikin,M.S., Seregin,A.P.,
MH159130	153129 bp	Allium altaicum chloroplast, complete genome.	Allium altaicum	Filyushin,M.A., Mazur,A.M., Shchennikova,A.V. and Kochieva,E.Z.
MH159131	154034 bp	Allium ramosum chloroplast, complete genome.	Allium ramosum	Filyushin,M.A., Beletsky,A.V., Mazur,A.M., Shchennikova,A.V. and
MH341454	153568 bp	Allium cyathophorum chloroplast, complete genome.	Allium cyathophorum	Jin,F.Y., Y,X., Xie,D.F., Li,H., Yu,Y., Zhou,S.D. and He,X.J.
MH341455	154500 bp	Allium ovalifolium var. leuconeurum chloroplast, complete genome.	Allium ovalifolium var. leuconeurum	Jin,F.Y., Y,X., Xie,D.F., Li,H., Yu,Y., Zhou,S.D. and He,X.J.
MH341456	154032 bp	Allium nanodes chloroplast, complete genome.	Allium nanodes	Jin,F.Y., Y,X., Xie,D.F., Li,H., Yu,Y., Zhou,S.D. and He,X.J.
MH341457	155055 bp	Allium ovalifolium chloroplast, complete genome.	Allium ovalifolium	Jin,F.Y., Y,X., Xie,D.F., Li,H., Yu,Y., Zhou,S.D. and He,X.J.
MH341458	153674 bp	Allium victorialis chloroplast, complete genome.	Allium victorialis	Jin,F.Y., Y,X., Xie,D.F., Li,H., Yu,Y., Zhou,S.D. and He,X.J.
MH748538	154804 bp	Allium monanthum strain CMS-S chloroplast, complete genome.	Allium monanthum	Xie,D.-F., Jin,F.-Y., Yang,X., Li,H., Xie,F.-M. and He,X.-J.
MH926357	153164 bp	Allium fistulosum chloroplast, complete genome.	Allium fistulosum	Yusupov,Z., Liu,C., Deng,T., Tojibaev,K. and Sun,H.
MH992108	153621 bp	Allium chrysanthum strain CMS-S chloroplast, complete genome.	Allium chrysanthum	Xie,D.-F.
MH992109	153710 bp	Allium chrysocephalum strain CMS-S chloroplast, complete genome.	Allium chrysocephalum	Xie,D.-F.
MH992110	153605 bp	Allium herderianum strain CMS-S chloroplast, complete genome.	Allium herderianum	Xie,D.-F.
MH992111	153608 bp	Allium maowenense strain CMS-S chloroplast, complete genome.	Allium maowenense	Xie,D.-F.
MH992112	153697 bp	Allium rude strain CMS-S chloroplast, complete genome.	Allium rude	Xie,D.-F.
MH992113	153673 bp	Allium xichuanense strain CMS-S chloroplast, complete genome.	Allium xichuanense	Xie,D.-F.
MK096442	152525 bp	Allium chinense chloroplast, complete genome.	Allium chinense	Yang,Q.-Q., Jiang,M., Wang,L.-Q., Chen,H.-M., Liu,C. and Huang,L.-F.
MK251466	152148 bp	Allium macranthum chloroplast, complete genome.	Allium macranthum	Li,H., Xie,D.F., Chen,J.P., Zhou,S.D. and He,X.J.
MK251467	152931 bp	Allium fasciculatum chloroplast, complete genome.	Allium fasciculatum	Li,H., Xie,D.-F., Zhou,S.-D. and He,X.-J.
MK294559	153559 bp	Allium kingdonii voucher Allium_kingdonii chloroplast, complete	Allium kingdonii	Yang,X., Xie,D.-F., Chen,J.-P., Zhou,S.-D., Yu,Y. and He,X.-J.
MK299426	153659 bp	Allium changduense chloroplast, complete genome.	Allium changduense	Xie,C.
MK299427	152230 bp	Allium cyaneum chloroplast, complete genome.	Allium cyaneum	Xie,C.
MK299428	153541 bp	Allium forrestii chloroplast, complete genome.	Allium forrestii	Xie,C.
MK299429	153335 bp	Allium paepalanthoides chloroplast, complete genome.	Allium paepalanthoides	Xie,C.
MK299430	153234 bp	Allium plurifoliatum chloroplast, complete genome.	Allium plurifoliatum	Xie,C.
MK299431	152549 bp	Allium sikkimense chloroplast, complete genome.	Allium sikkimense	Xie,C.
MK335926	153586 bp	Allium cepa strain N218 chloroplast, complete genome.	Allium cepa	Huo,Y.M., Gao,L.M., Liu,B.J., Yang,Y.Y., Kong,S.P., Sun,Y.Q.,
MK335927	153162 bp	Allium fistulosum cultivar ZhangQiuDaCong chloroplast, complete	Allium fistulosum	Huo,Y.M., Gao,L.M., Liu,B.J., Yang,Y.Y., Kong,S.P., Sun,Y.Q.,
MK335928	153189 bp	Allium sativum cultivar CangShanPuKe chloroplast, complete genome.	Allium sativum	Huo,Y.M., Gao,L.M., Liu,B.J., Yang,Y.Y., Kong,S.P., Sun,Y.Q.,
MK411815	153788 bp	Allium pskemense chloroplast, complete genome.	Allium pskemense	Yusupov,Z. and Deng,T.
MK411816	153580 bp	Allium oschaninii chloroplast, complete genome.	Allium oschaninii	Yusupov,Z. and Deng,T.
MK411817	153226 bp	Allium praemixtum chloroplast, complete genome.	Allium praemixtum	Yusupov,Z. and Deng,T.
MK628479	153635 bp	Allium ovalifolium var. leuconeurum chloroplast, complete genome.	Allium ovalifolium var. leuconeurum	Sun,K., He,J., Xiang,Q., Wang,X., Guan,W.-B. and Zhao,L.
MK751472	153158 bp	Allium macrostemon chloroplast, complete genome.	Allium macrostemon	Xie,F.
MK820026	152732 bp	Allium ampeloprasum chloroplast, complete genome.	Allium ampeloprasum	Filyushin,M.A., Beletsky,A.V. and Kochieva,E.Z.
MK820610	153267 bp	Allium caeruleum strain CMS-S chloroplast, complete genome.	Allium caeruleum	Xie,D.-F., Tan,J.-B., Yu,Y., Gui,L.-J., Su,D.-M., Zhou,S.-D. and
MK820611	154174 bp	Allium cyathophorum strain CMS-S chloroplast, complete genome.	Allium cyathophorum	Yang,X., Xie,D.-F., Chen,J.-P., Zhou,S.-D., Yu,Y. and He,X.-J.
MK820612	154018 bp	Allium fetisowii chloroplast, complete genome.	Allium fetisowii	Xie,D.-F., Tan,J.-B., Yu,Y., Gui,L.-J., Su,D.-M., Zhou,S.-D. and
MK820613	153186 bp	Allium forrestii chloroplast, complete genome.	Allium forrestii	Xie,D.-F., Tan,J.-B., Yu,Y., Gui,L.-J., Su,D.-M., Zhou,S.-D. and
MK820614	152876 bp	Allium macranthum chloroplast, complete genome.	Allium macranthum	Xie,D.-F., Tan,J.-B., Yu,Y., Gui,L.-J., Su,D.-M., Zhou,S.-D. and
MK820615	152913 bp	Allium mairei chloroplast, complete genome.	Allium mairei	Yang,X., Xie,D.-F., Chen,J.-P., Zhou,S.-D., Yu,Y. and He,X.-J.
MK820616	154077 bp	Allium nanodes chloroplast, complete genome.	Allium nanodes	Xie,D.-F., Tan,J.-B., Yu,Y., Gui,L.-J., Su,D.-M., Zhou,S.-D. and
MK820617	154280 bp	Allium neriniflorum chloroplast, complete genome.	Allium neriniflorum	Xie,D.-F., Tan,J.-B., Yu,Y., Gui,L.-J., Su,D.-M., Zhou,S.-D. and
MK820618	153086 bp	Allium polyrhizum strain CMS-S chloroplast, complete genome.	Allium polyrhizum	Xie,D.-F., Tan,J.-B., Yu,Y., Gui,L.-J., Su,D.-M., Zhou,S.-D. and
MK820619	153245 bp	Allium przewalskianum strain CMS-S chloroplast, complete genome.	Allium przewalskianum	Xie,D.-F., Tan,J.-B., Yu,Y., Gui,L.-J., Su,D.-M., Zhou,S.-D. and
MK820620	153583 bp	Allium schoenoprasoides chloroplast, complete genome.	Allium schoenoprasoides	Xie,D.-F., Tan,J.-B., Yu,Y., Gui,L.-J., Su,D.-M., Zhou,S.-D. and
MK820621	153225 bp	Allium spicatum chloroplast, complete genome.	Allium spicatum	Xie,D.-F., Tan,J.-B., Yu,Y., Gui,L.-J., Su,D.-M., Zhou,S.-D. and
MK820622	152962 bp	Allium strictum strain CMS-S chloroplast, complete genome.	Allium strictum	Xie,D.-F., Tan,J.-B., Yu,Y., Gui,L.-J., Su,D.-M., Zhou,S.-D. and
MK820623	157735 bp	Allium tuberosum chloroplast, complete genome.	Allium tuberosum	Xie,D.-F., Tan,J.-B., Yu,Y., Gui,L.-J., Su,D.-M., Zhou,S.-D. and
MK931245	153111 bp	Allium cyathophorum var. farreri chloroplast, complete genome.	Allium cyathophorum var. farreri	Yang,X., Xie,D.-F., Chen,J.-P., Zhou,S.-D., Yu,Y. and He,X.-J.
MK931246	153187 bp	Allium spicatum chloroplast, complete genome.	Allium spicatum	Yang,X., Xie,D.-F., Chen,J.-P., Zhou,S.-D., Yu,Y. and He,X.-J.
MK931247	153456 bp	Allium trifurcatum chloroplast, complete genome.	Allium trifurcatum	Yang,X., Xie,D.-F., Chen,J.-P., Zhou,S.-D., Yu,Y. and He,X.-J.
MN158715	154056 bp	Allium tuberosum chloroplast, complete genome.	Allium tuberosum	Wang,H., Li,X., Ye,F., Wang,L., Wang,J. and Chen,W.
MN519208	153376 bp	Allium mongolicum chloroplast, complete genome.	Allium mongolicum	Wang,H., Ye,F., Li,X., Wang,L., Wang,J. and Chen,W.
MN519210	153509 bp	Allium przewalskianum chloroplast, complete genome.	Allium przewalskianum	Wang,H., Dong,B., Li,W., Wang,J. and Chen,W.
MN648630	152967 bp	Allium caeruleum chloroplast, complete genome.	Allium caeruleum	Xie,F.
MN648631	152984 bp	Allium delicatulum chloroplast, complete genome.	Allium delicatulum	Xie,F.
MN648632	151672 bp	Allium pallasii chloroplast, complete genome.	Allium pallasii	Xie,F.
MN648633	152730 bp	Allium schoenoprasoides chloroplast, complete genome.	Allium schoenoprasoides	Xie,F.
MN648634	153247 bp	Allium songpanicum chloroplast, complete genome.	Allium songpanicum	Xie,F.
MN648635	153024 bp	Allium tanguticum chloroplast, complete genome.	Allium tanguticum	Xie,F.
MN648636	153340 bp	Allium teretifolium chloroplast, complete genome.	Allium teretifolium	Xie,F.
MN882559	152975 bp	Allium cyathophorum chloroplast, complete genome.	Allium cyathophorum	Li,M., Zheng,Z., Liu,J., Yang,Y., Ren,G., Ru,D., Zhang,S., Du,X.,
MN882560	153484 bp	Allium cyathophorum var. farreri chloroplast, complete genome.	Allium cyathophorum var. farreri	Li,M., Zheng,Z., Liu,J., Yang,Y., Ren,G., Ru,D., Zhang,S., Du,X.,
MN882561	153956 bp	Allium mairei chloroplast, complete genome.	Allium mairei	Li,M., Zheng,Z., Liu,J., Yang,Y., Ren,G., Ru,D., Zhang,S., Du,X.,
MN882562	153243 bp	Allium przewalskianum chloroplast, complete genome.	Allium przewalskianum	Li,M., Zheng,Z., Liu,J., Yang,Y., Ren,G., Ru,D., Zhang,S., Du,X.,
MN882563	152876 bp	Allium spicatum chloroplast, complete genome.	Allium spicatum	Li,M., Zheng,Z., Liu,J., Yang,Y., Ren,G., Ru,D., Zhang,S., Du,X.,
MN882564	152906 bp	Allium tetraploideum chloroplast, complete genome.	Allium tetraploideum	Li,M., Zheng,Z., Liu,J., Yang,Y., Ren,G., Ru,D., Zhang,S., Du,X.,
MT130396	153717 bp	Allium mongolicum chloroplast, complete genome.	Allium mongolicum	Wang,Y. and Yang,M.
MT160180	153228 bp	Allium galanthum chloroplast, complete genome.	Allium galanthum	Yang,X.
MT160181	153152 bp	Allium x cepiforme chloroplast, complete genome.	Allium x cepiforme	Yang,X.
MT269797	153075 bp	Allium caricoides chloroplast, complete genome.	Allium caricoides	Xie,F.
MT300494	153581 bp	Allium oschaninii chloroplast, complete genome.	Allium oschaninii	Yusupov,Z., Deng,T., Volis,S., Khassanov,F., Makhmudjanov,D.,
MT300495	153643 bp	Allium oschaninii chloroplast, complete genome.	Allium oschaninii	Yusupov,Z., Deng,T., Volis,S., Khassanov,F., Makhmudjanov,D.,
MT300496	153222 bp	Allium galanthum chloroplast, complete genome.	Allium galanthum	Yusupov,Z., Deng,T., Volis,S., Khassanov,F., Makhmudjanov,D.,
MT300497	153227 bp	Allium galanthum chloroplast, complete genome.	Allium galanthum	Yusupov,Z., Deng,T., Volis,S., Khassanov,F., Makhmudjanov,D.,
MT300498	153813 bp	Allium pskemense chloroplast, complete genome.	Allium pskemense	Yusupov,Z., Khassanov,F., Mahkmudjanov,D., Deng,T., Tojibaev,K. and
MT328401	153706 bp	Allium ovalifolium chloroplast, complete genome.	Allium ovalifolium	Sun,K.
MT328402	153831 bp	Allium listera chloroplast, complete genome.	Allium listera	Sun,K.
MT588185	153126 bp	Allium ferganicum chloroplast, complete genome.	Allium ferganicum	Liu,L., Yusupov,Z., Suyunkulov,H. and Jiang,Z.
MW759301	146241 bp	Allium tenuissimum chloroplast, complete genome.	Allium tenuissimum	Chen,H.
MZ019477	153793 bp	Allium moly voucher 01-17-0032-20 chloroplast, complete genome.	Allium moly	Scobeyeva,V.A., Artyushin,I.V., Krinitsina,A.A., Nikitin,P.A.,
MZ019478	152428 bp	Allium obliquum voucher MW0599998 chloroplast, complete genome.	Allium obliquum	Scobeyeva,V.A., Artyushin,I.V., Krinitsina,A.A., Nikitin,P.A.,
MZ019480	153147 bp	Allium zebdanense voucher MW0599988 chloroplast, complete genome.	Allium zebdanense	Scobeyeva,V.A., Artyushin,I.V., Krinitsina,A.A., Nikitin,P.A.,
MZ147623	153116 bp	Allium pskemense chloroplast, complete genome.	Allium pskemense	Scobeyeva,V.A., Artyushin,I.V., Krinitsina,A.A., Nikitin,P.A.,
MZ557488	153592 bp	Allium hookeri chloroplast, complete genome.	Allium hookeri	Ren,F.
NC_024813	153538 bp	Allium cepa genotype normal (N) male fertile chloroplast, complete	Allium cepa	von Kohn,C.M., Kielkowska,A. and Havey,M.J.
NC_030100	316363 bp	Allium cepa mitochondrion, complete genome.	Allium cepa	Kim,B., Kim,K., Yang,T.J. and Kim,S.
NC_031829	153172 bp	Allium sativum chloroplast, complete genome.	Allium sativum	Filyushin,M.A., Beletsky,A.V., Mazur,A.M. and Kochieva,E.Z.
NC_037199	152387 bp	Allium obliquum chloroplast, complete genome.	Allium obliquum	Filyushin,M.A., Beletsky,A.V., Mazur,A.M. and Kochieva,E.Z.
NC_037240	154074 bp	Allium victorialis chloroplast, complete genome.	Allium victorialis	Lee,J., Chon,J., Lim,J., Kim,E.-K. and Nah,G.
NC_037432	154482 bp	Allium prattii chloroplast, complete genome.	Allium prattii	Jin,F.-Y., Xie,D.-F., Zhou,S.-D. and He,X.-J.
NC_039661	145819 bp	Allium paradoxum voucher MW0599989 chloroplast, complete genome.	Allium paradoxum	Omelchenko,D.O., Krinitsina,A.A., Belenikin,M.S., Seregin,A.P.,
NC_040222	153164 bp	Allium fistulosum chloroplast, complete genome.	Allium fistulosum	Yusupov,Z., Liu,C., Deng,T., Tojibaev,K. and Sun,H.
NC_040972	153129 bp	Allium altaicum chloroplast, complete genome.	Allium altaicum	Filyushin,M.A., Mazur,A.M., Shchennikova,A.V. and Kochieva,E.Z.
NC_042154	153621 bp	Allium chrysanthum strain CMS-S chloroplast, complete genome.	Allium chrysanthum	Xie,D.-F.
NC_042155	153710 bp	Allium chrysocephalum strain CMS-S chloroplast, complete genome.	Allium chrysocephalum	Xie,D.-F.
NC_042156	153605 bp	Allium herderianum strain CMS-S chloroplast, complete genome.	Allium herderianum	Xie,D.-F.
NC_042157	153608 bp	Allium maowenense strain CMS-S chloroplast, complete genome.	Allium maowenense	Xie,D.-F.
NC_042158	153697 bp	Allium rude strain CMS-S chloroplast, complete genome.	Allium rude	Xie,D.-F.
NC_042159	153673 bp	Allium xichuanense strain CMS-S chloroplast, complete genome.	Allium xichuanense	Xie,D.-F.
NC_042726	154804 bp	Allium monanthum strain CMS-S chloroplast, complete genome.	Allium monanthum	Xie,D.-F., Jin,F.-Y., Yang,X., Li,H., Xie,F.-M. and He,X.-J.
NC_043922	152525 bp	Allium chinense chloroplast, complete genome.	Allium chinense	Yang,Q.-Q., Jiang,M., Wang,L.-Q., Chen,H.-M., Liu,C. and Huang,L.-F.
NC_044411	153788 bp	Allium pskemense chloroplast, complete genome.	Allium pskemense	Yusupov,Z. and Deng,T.
NC_044412	153226 bp	Allium praemixtum chloroplast, complete genome.	Allium praemixtum	Yusupov,Z. and Deng,T.
NC_044470	153580 bp	Allium oschaninii chloroplast, complete genome.	Allium oschaninii	Yusupov,Z. and Deng,T.
NC_044666	152732 bp	Allium ampeloprasum chloroplast, complete genome.	Allium ampeloprasum	Filyushin,M.A., Beletsky,A.V. and Kochieva,E.Z.
NC_044709	154056 bp	Allium tuberosum cultivar PingJiu2hao chloroplast, complete genome.	Allium tuberosum	Huo,Y.M., Gao,L.M., Liu,B.J., Yang,Y.Y., Kong,S.P., Sun,Y.Q.,
NC_045520	154032 bp	Allium nanodes chloroplast, complete genome.	Allium nanodes	Jin,F.Y., Y,X., Xie,D.F., Li,H., Yu,Y., Zhou,S.D. and He,X.J.
NC_045843	153111 bp	Allium cyathophorum var. farreri chloroplast, complete genome.	Allium cyathophorum var. farreri	Yang,X., Xie,D.-F., Chen,J.-P., Zhou,S.-D., Yu,Y. and He,X.-J.
NC_045844	153456 bp	Allium trifurcatum chloroplast, complete genome.	Allium trifurcatum	Yang,X., Xie,D.-F., Chen,J.-P., Zhou,S.-D., Yu,Y. and He,X.-J.
NC_045845	152931 bp	Allium fasciculatum chloroplast, complete genome.	Allium fasciculatum	Li,H., Xie,D.-F., Zhou,S.-D. and He,X.-J.
NC_045911	153187 bp	Allium spicatum chloroplast, complete genome.	Allium spicatum	Yang,X., Xie,D.-F., Chen,J.-P., Zhou,S.-D., Yu,Y. and He,X.-J.
NC_045912	154174 bp	Allium cyathophorum strain CMS-S chloroplast, complete genome.	Allium cyathophorum	Yang,X., Xie,D.-F., Chen,J.-P., Zhou,S.-D., Yu,Y. and He,X.-J.
NC_045913	152913 bp	Allium mairei chloroplast, complete genome.	Allium mairei	Yang,X., Xie,D.-F., Chen,J.-P., Zhou,S.-D., Yu,Y. and He,X.-J.
NC_046030	153559 bp	Allium kingdonii voucher Allium_kingdonii chloroplast, complete	Allium kingdonii	Yang,X., Xie,D.-F., Chen,J.-P., Zhou,S.-D., Yu,Y. and He,X.-J.
NC_046059	153509 bp	Allium przewalskianum chloroplast, complete genome.	Allium przewalskianum	Wang,H., Dong,B., Li,W., Wang,J. and Chen,W.
NC_049099	153267 bp	Allium caeruleum strain CMS-S chloroplast, complete genome.	Allium caeruleum	Xie,D.-F., Tan,J.-B., Yu,Y., Gui,L.-J., Su,D.-M., Zhou,S.-D. and
NC_049100	154018 bp	Allium fetisowii chloroplast, complete genome.	Allium fetisowii	Xie,D.-F., Tan,J.-B., Yu,Y., Gui,L.-J., Su,D.-M., Zhou,S.-D. and
NC_049101	153186 bp	Allium forrestii chloroplast, complete genome.	Allium forrestii	Xie,D.-F., Tan,J.-B., Yu,Y., Gui,L.-J., Su,D.-M., Zhou,S.-D. and
NC_049102	152876 bp	Allium macranthum chloroplast, complete genome.	Allium macranthum	Xie,D.-F., Tan,J.-B., Yu,Y., Gui,L.-J., Su,D.-M., Zhou,S.-D. and
NC_049103	154280 bp	Allium neriniflorum chloroplast, complete genome.	Allium neriniflorum	Xie,D.-F., Tan,J.-B., Yu,Y., Gui,L.-J., Su,D.-M., Zhou,S.-D. and
NC_049104	153086 bp	Allium polyrhizum strain CMS-S chloroplast, complete genome.	Allium polyrhizum	Xie,D.-F., Tan,J.-B., Yu,Y., Gui,L.-J., Su,D.-M., Zhou,S.-D. and
NC_049105	153583 bp	Allium schoenoprasoides chloroplast, complete genome.	Allium schoenoprasoides	Xie,D.-F., Tan,J.-B., Yu,Y., Gui,L.-J., Su,D.-M., Zhou,S.-D. and
NC_049106	152962 bp	Allium strictum strain CMS-S chloroplast, complete genome.	Allium strictum	Xie,D.-F., Tan,J.-B., Yu,Y., Gui,L.-J., Su,D.-M., Zhou,S.-D. and
NC_050981	153222 bp	Allium galanthum chloroplast, complete genome.	Allium galanthum	Yusupov,Z., Deng,T., Volis,S., Khassanov,F., Makhmudjanov,D.,
NC_057975	153126 bp	Allium ferganicum chloroplast, complete genome.	Allium ferganicum	Liu,L., Yusupov,Z., Suyunkulov,H. and Jiang,Z.
NC_058218	153659 bp	Allium changduense chloroplast, complete genome.	Allium changduense	Xie,C.
NC_058219	152230 bp	Allium cyaneum chloroplast, complete genome.	Allium cyaneum	Xie,C.
NC_058220	153234 bp	Allium plurifoliatum chloroplast, complete genome.	Allium plurifoliatum	Xie,C.
NC_058221	152549 bp	Allium sikkimense chloroplast, complete genome.	Allium sikkimense	Xie,C.
NC_061763	152906 bp	Allium tetraploideum chloroplast, complete genome.	Allium tetraploideum	Li,M., Zheng,Z., Liu,J., Yang,Y., Ren,G., Ru,D., Zhang,S., Du,X.,
NC_062084	153609 bp	Allium mongolicum chloroplast, complete genome.	Allium mongolicum	Jin,Y., Liu,B., Zhang,T., Ran,Y., Zhou,H. and Zhang,J.
NC_062406	153187 bp	Allium ascalonicum chloroplast, complete genome.	Allium ascalonicum	Mo,P.
NC_062794	153152 bp	Allium x cepiforme chloroplast, complete genome.	Allium x cepiforme	Yang,X.
NC_062825	153075 bp	Allium caricoides chloroplast, complete genome.	Allium caricoides	Xie,F.
NC_062841	153831 bp	Allium listera chloroplast, complete genome.	Allium listera	Sun,K.
NC_062881	153706 bp	Allium ovalifolium chloroplast, complete genome.	Allium ovalifolium	Sun,K.
NC_064123	153249 bp	Allium triquetrum chloroplast, complete genome.	Allium triquetrum	Li,P.
NC_065777	152615 bp	Allium wallichii chloroplast, complete genome.	Allium wallichii	Chen,J., Xie,D., He,X., Yang,Y. and Li,X.
NC_065778	152294 bp	Allium xiangchengense chloroplast, complete genome.	Allium xiangchengense	Chen,J.
NC_065779	153549 bp	Allium chienchuanense chloroplast, complete genome.	Allium chienchuanense	Chen,J.
NC_065780	153592 bp	Allium omeiense chloroplast, complete genome.	Allium omeiense	Chen,J.
NC_065781	153682 bp	Allium hookeri chloroplast, complete genome.	Allium hookeri	Chen,J.
NC_067034	152121 bp	Allium jodanthum chloroplast, complete genome.	Allium jodanthum	Munavvarov,A., Ergashov,I. and Yusupov,Z.
NC_068787	151533 bp	Allium caesium voucher ZD18475 chloroplast, complete genome.	Allium caesium	Munavvarov,A., Yusupov,Z., Ergashov,I., Tojibaev,K.S., Deng,T. and
NC_068788	153119 bp	Allium confragosum voucher ZD0505 chloroplast, complete genome.	Allium confragosum	Munavvarov,A., Yusupov,Z., Ergashov,I., Tojibaev,K.S., Deng,T. and
NC_068789	153150 bp	Allium filidens voucher ZD0513 chloroplast, complete genome.	Allium filidens	Munavvarov,A., Yusupov,Z., Ergashov,I., Tojibaev,K.S., Deng,T. and
NC_068790	153406 bp	Allium glomeratum voucher KBG17350 chloroplast, complete genome.	Allium glomeratum	Munavvarov,A., Yusupov,Z., Ergashov,I., Tojibaev,K.S., Deng,T. and
NC_068791	152344 bp	Allium haneltii voucher ZD0323 chloroplast, complete genome.	Allium haneltii	Munavvarov,A., Yusupov,Z., Ergashov,I., Tojibaev,K.S., Deng,T. and
NC_068792	153134 bp	Allium michaelis voucher ZD0300 chloroplast, complete genome.	Allium michaelis	Munavvarov,A., Yusupov,Z., Ergashov,I., Tojibaev,K.S., Deng,T. and
NC_068793	152485 bp	Allium nikolai voucher ZD0522 chloroplast, complete genome.	Allium nikolaii	Munavvarov,A., Yusupov,Z., Ergashov,I., Tojibaev,K.S., Deng,T. and
NC_068794	151465 bp	Allium pallasii voucher ZD1053 chloroplast, complete genome.	Allium pallasii	Munavvarov,A., Yusupov,Z., Ergashov,I., Tojibaev,K.S., Deng,T. and
NC_068795	151627 bp	Allium sabulosum voucher ZD0422 chloroplast, complete genome.	Allium sabulosum	Munavvarov,A., Yusupov,Z., Ergashov,I., Tojibaev,K.S., Deng,T. and
NC_068796	152980 bp	Allium tanguticum voucher KBG17366 chloroplast, complete genome.	Allium tanguticum	Munavvarov,A., Yusupov,Z., Ergashov,I., Tojibaev,K.S., Deng,T. and
NC_068825	153459 bp	Allium tenuissimum chloroplast, complete genome.	Allium tenuissimum	Fu,X.
NC_068826	153549 bp	Allium spirale chloroplast, complete genome.	Allium spirale	Fu,X.
NC_068827	153497 bp	Allium eduardii chloroplast, complete genome.	Allium eduardii	Fu,X.
NC_068828	153667 bp	Allium caespitosum chloroplast, complete genome.	Allium caespitosum	Fu,X.
NC_068829	153443 bp	Allium bidentatum chloroplast, complete genome.	Allium bidentatum	Fu,X.
NC_068830	153407 bp	Allium anisopodium chloroplast, complete genome.	Allium anisopodium	Fu,X.
NC_068831	154124 bp	Allium condensatum chloroplast, complete genome.	Allium condensatum	Fu,X.
NC_070336	152444 bp	Allium sacculiferum chloroplast, complete genome.	Allium sacculiferum	Kim,K.M., Park,C.Y., Lee,D.H., Jung,Y.H., Kim,H.M. and Na,C.S.
NC_070337	154056 bp	Allium taquetii chloroplast, complete genome.	Allium taquetii	Kim,K.M., Park,C.Y., Lee,D.H., Jung,Y.H., Kim,H.M. and Na,C.S.
NC_070338	153459 bp	Allium thunbergii chloroplast, complete genome.	Allium thunbergii	Kim,K.M., Park,C.Y., Lee,D.H., Jung,Y.H., Kim,H.M. and Na,C.S.
OK055713	153592 bp	Allium hookeri var. hookeri chloroplast, complete genome.	Allium hookeri var. hookeri	Bingqi,M.
OK055714	153242 bp	Allium omeiense chloroplast, complete genome.	Allium omeiense	Bingqi,M.
OK509074	152121 bp	Allium jodanthum chloroplast, complete genome.	Allium jodanthum	Munavvarov,A., Ergashov,I. and Yusupov,Z.
OL895312	152424 bp	Allium spicatum chloroplast, complete genome.	Allium spicatum	Wu,H.
OM219023	153116 bp	Allium ascalonicum chloroplast, complete genome.	Allium ascalonicum	Mo,P.
OM630416	153609 bp	Allium mongolicum chloroplast, complete genome.	Allium mongolicum	Jin,Y., Liu,B., Zhang,T., Ran,Y., Zhou,H. and Zhang,J.
OM912567	151533 bp	Allium caesium voucher ZD18475 chloroplast, complete genome.	Allium caesium	Munavvarov,A., Yusupov,Z., Ergashov,I., Tojibaev,K.S., Deng,T. and
OM912568	153119 bp	Allium confragosum voucher ZD0505 chloroplast, complete genome.	Allium confragosum	Munavvarov,A., Yusupov,Z., Ergashov,I., Tojibaev,K.S., Deng,T. and
OM912569	153150 bp	Allium filidens voucher ZD0513 chloroplast, complete genome.	Allium filidens	Munavvarov,A., Yusupov,Z., Ergashov,I., Tojibaev,K.S., Deng,T. and
OM912570	153406 bp	Allium glomeratum voucher KBG17350 chloroplast, complete genome.	Allium glomeratum	Munavvarov,A., Yusupov,Z., Ergashov,I., Tojibaev,K.S., Deng,T. and
OM912571	152344 bp	Allium haneltii voucher ZD0323 chloroplast, complete genome.	Allium haneltii	Munavvarov,A., Yusupov,Z., Ergashov,I., Tojibaev,K.S., Deng,T. and
OM912572	153134 bp	Allium michaelis voucher ZD0300 chloroplast, complete genome.	Allium michaelis	Munavvarov,A., Yusupov,Z., Ergashov,I., Tojibaev,K.S., Deng,T. and
OM912573	152485 bp	Allium nikolai voucher ZD0522 chloroplast, complete genome.	Allium nikolaii	Munavvarov,A., Yusupov,Z., Ergashov,I., Tojibaev,K.S., Deng,T. and
OM912574	151465 bp	Allium pallasii voucher ZD1053 chloroplast, complete genome.	Allium pallasii	Munavvarov,A., Yusupov,Z., Ergashov,I., Tojibaev,K.S., Deng,T. and
OM912575	151610 bp	Allium pallasii voucher ZD1102 chloroplast, complete genome.	Allium pallasii	Munavvarov,A., Yusupov,Z., Ergashov,I., Tojibaev,K.S., Deng,T. and
OM912576	151627 bp	Allium sabulosum voucher ZD0422 chloroplast, complete genome.	Allium sabulosum	Munavvarov,A., Yusupov,Z., Ergashov,I., Tojibaev,K.S., Deng,T. and
OM912577	152980 bp	Allium tanguticum voucher KBG17366 chloroplast, complete genome.	Allium tanguticum	Munavvarov,A., Yusupov,Z., Ergashov,I., Tojibaev,K.S., Deng,T. and
ON008501	153459 bp	Allium tenuissimum chloroplast, complete genome.	Allium tenuissimum	Fu,X.
ON008502	153549 bp	Allium spirale chloroplast, complete genome.	Allium spirale	Fu,X.
ON008503	153516 bp	Allium senescens chloroplast, complete genome.	Allium senescens	Fu,X.
ON008504	153667 bp	Allium mongolicum chloroplast, complete genome.	Allium mongolicum	Fu,X.
ON008505	153497 bp	Allium eduardii chloroplast, complete genome.	Allium eduardii	Fu,X.
ON008506	153667 bp	Allium caespitosum chloroplast, complete genome.	Allium caespitosum	Fu,X.
ON008507	153443 bp	Allium bidentatum chloroplast, complete genome.	Allium bidentatum	Fu,X.
ON008508	153407 bp	Allium anisopodium chloroplast, complete genome.	Allium anisopodium	Fu,X.
ON008509	154124 bp	Allium condensatum chloroplast, complete genome.	Allium condensatum	Fu,X.
ON008510	153614 bp	Allium polyrhizum chloroplast, complete genome.	Allium polyrhizum	Fu,X.
ON183353	153298 bp	Allium triquetrum chloroplast, complete genome.	Allium triquetrum	Min,X.
ON184003	152615 bp	Allium wallichii chloroplast, complete genome.	Allium wallichii	Chen,J., Xie,D., He,X., Yang,Y. and Li,X.
ON184004	152926 bp	Allium wallichii var. platyphyllum chloroplast, complete genome.	Allium wallichii var. platyphyllum	Chen,J.
ON184005	152596 bp	Allium macranthum chloroplast, complete genome.	Allium macranthum	Chen,J.
ON184006	153214 bp	Allium fasciculatum chloroplast, complete genome.	Allium fasciculatum	Chen,J., Xie,D., He,X., Yang,Y. and Li,X.
ON184007	152294 bp	Allium xiangchengense chloroplast, complete genome.	Allium xiangchengense	Chen,J.
ON184008	153113 bp	Allium hookeri var. muliense chloroplast, complete genome.	Allium hookeri var. muliense	Chen,J.
ON184009	153549 bp	Allium chienchuanense chloroplast, complete genome.	Allium chienchuanense	Chen,J.
ON184010	153592 bp	Allium omeiense chloroplast, complete genome.	Allium omeiense	Chen,J.
ON184011	153682 bp	Allium hookeri chloroplast, complete genome.	Allium hookeri	Chen,J.
ON310895	153249 bp	Allium triquetrum chloroplast, complete genome.	Allium triquetrum	Li,P.
ON641299	151974 bp	Allium ampeloprasum isolate BPTPS037 voucher LISE:96368 chloroplast, complete genome	Allium ampeloprasum	Leonardo,I.C., Alberti,A., Denoeud,F., Barreto Crespo,M.T.,
ON641316	152878 bp	Allium schoenoprasum isolate BPTPS071 voucher LISE:96397 chloroplast, complete genome	Allium schoenoprasum	Leonardo,I.C., Alberti,A., Denoeud,F., Barreto Crespo,M.T.,
ON872149	152496 bp	Allium wallichii chloroplast, complete genome.	Allium wallichii	Zhao,J., Ni,R. and Nan,H.
OP754898	153218 bp	Allium anisopodium chloroplast, complete genome.	Allium anisopodium	Jang,J.
OP755306	152444 bp	Allium sacculiferum chloroplast, complete genome.	Allium sacculiferum	Kim,K.M., Park,C.Y., Lee,D.H., Jung,Y.H., Kim,H.M. and Na,C.S.
OP755307	154056 bp	Allium taquetii chloroplast, complete genome.	Allium taquetii	Kim,K.M., Park,C.Y., Lee,D.H., Jung,Y.H., Kim,H.M. and Na,C.S.
OP755308	153459 bp	Allium thunbergii chloroplast, complete genome.	Allium thunbergii	Kim,K.M., Park,C.Y., Lee,D.H., Jung,Y.H., Kim,H.M. and Na,C.S.
MK335929	154056 bp	Allium tuberosum cultivar PingJiu2hao chloroplast, complete genome.	Allium tuberosum	Huo,Y.M., Gao,L.M., Liu,B.J., Yang,Y.Y., Kong,S.P., Sun,Y.Q.,

## Sheet: TableS3
Supplementary Table 3. RNA-seq datasets integrated in AlliumDB.
Species	SampleName	LibraryLayout	LibraryStrategy	bases	Source	NCBI Run	BioProject
Allium sativum	SAMEA104170765	PAIRED	RNA-Seq	2160468555	SRA	ERR2040721	PRJEB21674
Allium sativum	Garlic_GA_3	PAIRED	RNA-Seq	13759170600	SRA	SRR10102510	PRJNA565115
Allium sativum	Garlic_GA_2	PAIRED	RNA-Seq	12580441800	SRA	SRR10102511	PRJNA565115
Allium sativum	Garlic_GA_1	PAIRED	RNA-Seq	12545032500	SRA	SRR10102512	PRJNA565115
Allium sativum	Garlic_water_3	PAIRED	RNA-Seq	12589260600	SRA	SRR10102513	PRJNA565115
Allium sativum	Garlic_water_2	PAIRED	RNA-Seq	11450031300	SRA	SRR10102514	PRJNA565115
Allium sativum	Garlic_water_1	PAIRED	RNA-Seq	12641537100	SRA	SRR10102515	PRJNA565115
Allium sativum	long-vernalization	PAIRED	RNA-Seq	8524920150	SRA	SRR10530573	PRJNA566287
Allium sativum	long-vernalization	PAIRED	RNA-Seq	7616013676	SRA	SRR10530574	PRJNA566287
Allium sativum	short-vernalization	PAIRED	RNA-Seq	8018412826	SRA	SRR10530575	PRJNA566287
Allium sativum	short-vernalization	PAIRED	RNA-Seq	7822058120	SRA	SRR10530576	PRJNA566287
Allium sativum	non-vernalized	PAIRED	RNA-Seq	7316107104	SRA	SRR10530577	PRJNA566287
Allium sativum	non-vernalized	PAIRED	RNA-Seq	7465858188	SRA	SRR10530578	PRJNA566287
Allium sativum	GSM4318511	PAIRED	RNA-Seq	12716778900	SRA	SRR11100874	PRJNA607255
Allium sativum	GSM4318512	PAIRED	RNA-Seq	13416483900	SRA	SRR11100875	PRJNA607255
Allium sativum	GSM4318513	PAIRED	RNA-Seq	13323640500	SRA	SRR11100876	PRJNA607255
Allium sativum	GSM4318514	PAIRED	RNA-Seq	13308277500	SRA	SRR11100877	PRJNA607255
Allium sativum	GSM4318515	PAIRED	RNA-Seq	15270450300	SRA	SRR11100878	PRJNA607255
Allium sativum	GSM4318516	PAIRED	RNA-Seq	13789209900	SRA	SRR11100879	PRJNA607255
Allium sativum	GSM4318517	PAIRED	RNA-Seq	16968273300	SRA	SRR11100880	PRJNA607255
Allium sativum	GSM4318518	PAIRED	RNA-Seq	17187092700	SRA	SRR11100881	PRJNA607255
Allium sativum	GSM4318519	PAIRED	RNA-Seq	13875263400	SRA	SRR11100882	PRJNA607255
Allium sativum	GSM4318520	PAIRED	RNA-Seq	15100665000	SRA	SRR11100883	PRJNA607255
Allium sativum	GSM4318521	PAIRED	RNA-Seq	17203766400	SRA	SRR11100884	PRJNA607255
Allium sativum	GSM4318522	PAIRED	RNA-Seq	11977221900	SRA	SRR11100885	PRJNA607255
Allium sativum	GSM4318523	PAIRED	RNA-Seq	13415292300	SRA	SRR11100886	PRJNA607255
Allium sativum	GSM4318524	PAIRED	RNA-Seq	15345794400	SRA	SRR11100887	PRJNA607255
Allium sativum	GSM4318525	PAIRED	RNA-Seq	16898569200	SRA	SRR11100888	PRJNA607255
Allium sativum	GSM4318526	PAIRED	RNA-Seq	15498847200	SRA	SRR11100889	PRJNA607255
Allium sativum	GSM4318527	PAIRED	RNA-Seq	13543805400	SRA	SRR11100890	PRJNA607255
Allium sativum	GSM4318528	PAIRED	RNA-Seq	15014498700	SRA	SRR11100891	PRJNA607255
Allium sativum	GSM4318529	PAIRED	RNA-Seq	13178434200	SRA	SRR11100892	PRJNA607255
Allium sativum	GSM4318530	PAIRED	RNA-Seq	13511280900	SRA	SRR11100893	PRJNA607255
Allium sativum	GSM4318531	PAIRED	RNA-Seq	14309678400	SRA	SRR11100894	PRJNA607255
Allium sativum	GSM4318532	PAIRED	RNA-Seq	14305019400	SRA	SRR11100895	PRJNA607255
Allium sativum	GSM4318533	PAIRED	RNA-Seq	12514832100	SRA	SRR11100896	PRJNA607255
Allium sativum	GSM4318534	PAIRED	RNA-Seq	14845824600	SRA	SRR11100897	PRJNA607255
Allium sativum	GSM4318535	PAIRED	RNA-Seq	15988008900	SRA	SRR11100898	PRJNA607255
Allium sativum	GSM4318536	PAIRED	RNA-Seq	6296629200	SRA	SRR11100899	PRJNA607255
Allium sativum	GSM4318537	PAIRED	RNA-Seq	8711585100	SRA	SRR11100900	PRJNA607255
Allium sativum	GSM4318538	PAIRED	RNA-Seq	10020320700	SRA	SRR11100901	PRJNA607255
Allium sativum	GSM4318539	PAIRED	RNA-Seq	10159773600	SRA	SRR11100902	PRJNA607255
Allium sativum	GSM4318540	PAIRED	RNA-Seq	14317818300	SRA	SRR11100903	PRJNA607255
Allium sativum	GSM4318541	PAIRED	RNA-Seq	13408584000	SRA	SRR11100904	PRJNA607255
Allium sativum	GSM4318542	PAIRED	RNA-Seq	15803331600	SRA	SRR11100905	PRJNA607255
Allium sativum	GSM4318543	PAIRED	RNA-Seq	12657618000	SRA	SRR11100906	PRJNA607255
Allium sativum	GSM4318544	PAIRED	RNA-Seq	14856273000	SRA	SRR11100907	PRJNA607255
Allium sativum	GSM4318545	PAIRED	RNA-Seq	14970771300	SRA	SRR11100908	PRJNA607255
Allium sativum	GSM4318546	PAIRED	RNA-Seq	13291793100	SRA	SRR11100909	PRJNA607255
Allium sativum	GSM4318547	PAIRED	RNA-Seq	15779963700	SRA	SRR11100910	PRJNA607255
Allium sativum	GSM4318548	PAIRED	RNA-Seq	14686600800	SRA	SRR11100911	PRJNA607255
Allium sativum	GSM4318549	PAIRED	RNA-Seq	12505534800	SRA	SRR11100912	PRJNA607255
Allium sativum	GSM4318550	PAIRED	RNA-Seq	13088577000	SRA	SRR11100913	PRJNA607255
Allium sativum	GSM4318551	PAIRED	RNA-Seq	15118973700	SRA	SRR11100914	PRJNA607255
Allium sativum	GSM4318552	PAIRED	RNA-Seq	13670293500	SRA	SRR11100915	PRJNA607255
Allium sativum	Garlic green leaves	PAIRED	RNA-Seq	1840060745	SRA	SRR1219535	PRJNA243415
Allium sativum	Garlic basel plate	PAIRED	RNA-Seq	2461788187	SRA	SRR1219644	PRJNA243415
Allium sativum	Garlic roots	PAIRED	RNA-Seq	2334361449	SRA	SRR1219646	PRJNA243415
Allium sativum	Garlic inflorescence	PAIRED	RNA-Seq	2949229244	SRA	SRR1219796	PRJNA243415
Allium sativum	Garlic flowers	PAIRED	RNA-Seq	2046020956	SRA	SRR1219989	PRJNA243415
Allium sativum	Garlic bulb cloves	PAIRED	RNA-Seq	2343388591	SRA	SRR1220207	PRJNA243415
Allium sativum	stratified seeds	PAIRED	RNA-Seq	4093838252	SRA	SRR12278226	PRJNA647152
Allium sativum	stratified seeds	PAIRED	RNA-Seq	4561878312	SRA	SRR12278227	PRJNA647152
Allium sativum	imbibed seeds	PAIRED	RNA-Seq	2354904486	SRA	SRR12278228	PRJNA647152
Allium sativum	imbibed seeds	PAIRED	RNA-Seq	2775829460	SRA	SRR12278229	PRJNA647152
Allium sativum	dry seeds	PAIRED	RNA-Seq	4773689452	SRA	SRR12278230	PRJNA647152
Allium sativum	dry seeds	PAIRED	RNA-Seq	4538161896	SRA	SRR12278231	PRJNA647152
Allium sativum	Garlic (Allium sativum ) Yamuna Safed-3 (G-282): Clove	PAIRED	RNA-Seq	4359172000	SRA	SRR12378233	PRJNA650017
Allium sativum	Short photoperiod at 20 R1	PAIRED	RNA-Seq	11641266600	SRA	SRR12720212	PRJNA665946
Allium sativum	Short photoperiod at 10 R3	PAIRED	RNA-Seq	11763771300	SRA	SRR12720213	PRJNA665946
Allium sativum	Short photoperiod at 10 R2	PAIRED	RNA-Seq	11288684100	SRA	SRR12720214	PRJNA665946
Allium sativum	Short photoperiod at 10 R1	PAIRED	RNA-Seq	11907568200	SRA	SRR12720215	PRJNA665946
Allium sativum	Long photoperiod at 20 R3	PAIRED	RNA-Seq	11654787000	SRA	SRR12720216	PRJNA665946
Allium sativum	Long photoperiod at 20 R2	PAIRED	RNA-Seq	11766692400	SRA	SRR12720217	PRJNA665946
Allium sativum	Long photoperiod at 20 R1	PAIRED	RNA-Seq	11338532400	SRA	SRR12720218	PRJNA665946
Allium sativum	Long photoperiod at 10 R3	PAIRED	RNA-Seq	10785948300	SRA	SRR12720219	PRJNA665946
Allium sativum	Short photoperiod at 20 R3	PAIRED	RNA-Seq	10675257900	SRA	SRR12720220	PRJNA665946
Allium sativum	Short photoperiod at 20 R2	PAIRED	RNA-Seq	11946336300	SRA	SRR12720221	PRJNA665946
Allium sativum	Long photoperiod at 10 R2	PAIRED	RNA-Seq	11113938000	SRA	SRR12720222	PRJNA665946
Allium sativum	Long photoperiod at 10 R1	PAIRED	RNA-Seq	11998859100	SRA	SRR12720223	PRJNA665946
Allium sativum	Resistant root salt rep1	PAIRED	RNA-Seq	24056216400	SRA	SRR13200161	PRJNA682570
Allium sativum	Resistant root control rep3	PAIRED	RNA-Seq	11192132400	SRA	SRR13200162	PRJNA682570
Allium sativum	Resistant root control rep2	PAIRED	RNA-Seq	22909297800	SRA	SRR13200163	PRJNA682570
Allium sativum	Resistant root control rep1	PAIRED	RNA-Seq	21521807100	SRA	SRR13200164	PRJNA682570
Allium sativum	Resistant leaf salt rep3	PAIRED	RNA-Seq	18092547300	SRA	SRR13200165	PRJNA682570
Allium sativum	Resistant leaf salt rep2	PAIRED	RNA-Seq	29691260100	SRA	SRR13200166	PRJNA682570
Allium sativum	Resistant leaf salt rep1	PAIRED	RNA-Seq	15434668200	SRA	SRR13200167	PRJNA682570
Allium sativum	Susceptible root salt rep3	PAIRED	RNA-Seq	18751107600	SRA	SRR13200168	PRJNA682570
Allium sativum	Susceptible root salt rep2	PAIRED	RNA-Seq	18679322700	SRA	SRR13200169	PRJNA682570
Allium sativum	Susceptible root salt rep1	PAIRED	RNA-Seq	14395454400	SRA	SRR13200170	PRJNA682570
Allium sativum	Susceptible root control rep3	PAIRED	RNA-Seq	15646086000	SRA	SRR13200171	PRJNA682570
Allium sativum	Resistant leaf control rep3	PAIRED	RNA-Seq	19397116500	SRA	SRR13200172	PRJNA682570
Allium sativum	Susceptible root control rep2	PAIRED	RNA-Seq	7525419600	SRA	SRR13200173	PRJNA682570
Allium sativum	Susceptible root control rep1	PAIRED	RNA-Seq	20377618800	SRA	SRR13200174	PRJNA682570
Allium sativum	Susceptible leaf salt rep3	PAIRED	RNA-Seq	23252008200	SRA	SRR13200175	PRJNA682570
Allium sativum	Susceptible leaf salt rep2	PAIRED	RNA-Seq	14653471200	SRA	SRR13200176	PRJNA682570
Allium sativum	Susceptible leaf salt rep1	PAIRED	RNA-Seq	14685194100	SRA	SRR13200177	PRJNA682570
Allium sativum	Susceptible leaf control rep3	PAIRED	RNA-Seq	15840505500	SRA	SRR13200178	PRJNA682570
Allium sativum	Susceptible leaf control rep2	PAIRED	RNA-Seq	26209169100	SRA	SRR13200179	PRJNA682570
Allium sativum	Susceptible leaf control rep1	PAIRED	RNA-Seq	7401579600	SRA	SRR13200180	PRJNA682570
Allium sativum	Resistant root salt rep3	PAIRED	RNA-Seq	38837194800	SRA	SRR13200181	PRJNA682570
Allium sativum	Resistant root salt rep2	PAIRED	RNA-Seq	14034431700	SRA	SRR13200182	PRJNA682570
Allium sativum	Resistant leaf control rep2	PAIRED	RNA-Seq	23795324400	SRA	SRR13200183	PRJNA682570
Allium sativum	Resistant leaf control rep1	PAIRED	RNA-Seq	14768034000	SRA	SRR13200184	PRJNA682570
Allium sativum	Drought leaf rep1	PAIRED	RNA-Seq	17587931700	SRA	SRR13219904	PRJNA683607
Allium sativum	Control leaf rep3	PAIRED	RNA-Seq	22107854400	SRA	SRR13219905	PRJNA683607
Allium sativum	Control leaf rep2	PAIRED	RNA-Seq	23227599600	SRA	SRR13219906	PRJNA683607
Allium sativum	Drought leaf rep3	PAIRED	RNA-Seq	20127531600	SRA	SRR13219908	PRJNA683607
Allium sativum	LW3	PAIRED	RNA-Seq	8691029400	SRA	SRR14706012	PRJNA733307
Allium sativum	LW2	PAIRED	RNA-Seq	6910699500	SRA	SRR14706013	PRJNA733307
Allium sativum	LW1	PAIRED	RNA-Seq	8661339600	SRA	SRR14706014	PRJNA733307
Allium sativum	PZ3	PAIRED	RNA-Seq	9758481600	SRA	SRR14706015	PRJNA733307
Allium sativum	PZ2	PAIRED	RNA-Seq	9429750000	SRA	SRR14706016	PRJNA733307
Allium sativum	PZ1	PAIRED	RNA-Seq	7690954500	SRA	SRR14706017	PRJNA733307
Allium sativum	GSM5627898	PAIRED	RNA-Seq	11914880439	SRA	SRR16352363	PRJNA771548
Allium sativum	GSM5627899	PAIRED	RNA-Seq	12025272087	SRA	SRR16352364	PRJNA771548
Allium sativum	GSM5627900	PAIRED	RNA-Seq	11773008332	SRA	SRR16352365	PRJNA771548
Allium sativum	GSM5627901	PAIRED	RNA-Seq	11368308169	SRA	SRR16352366	PRJNA771548
Allium sativum	GSM5627902	PAIRED	RNA-Seq	11474206884	SRA	SRR16352367	PRJNA771548
Allium sativum	GSM5627903	PAIRED	RNA-Seq	11327871092	SRA	SRR16352368	PRJNA771548
Allium sativum	GSM5627904	PAIRED	RNA-Seq	10969300559	SRA	SRR16352369	PRJNA771548
Allium sativum	GSM5627905	PAIRED	RNA-Seq	11545353238	SRA	SRR16352370	PRJNA771548
Allium sativum	GSM5627906	PAIRED	RNA-Seq	11527304005	SRA	SRR16352371	PRJNA771548
Allium sativum	GSM5627907	PAIRED	RNA-Seq	11783695488	SRA	SRR16352372	PRJNA771548
Allium sativum	GSM5627908	PAIRED	RNA-Seq	11078235782	SRA	SRR16352373	PRJNA771548
Allium sativum	GSM5627909	PAIRED	RNA-Seq	11994089164	SRA	SRR16352374	PRJNA771548
Allium sativum	GSM5627910	PAIRED	RNA-Seq	11351302880	SRA	SRR16352375	PRJNA771548
Allium sativum	GSM5627911	PAIRED	RNA-Seq	12017431132	SRA	SRR16352376	PRJNA771548
Allium sativum	GSM5627912	PAIRED	RNA-Seq	11898984437	SRA	SRR16352377	PRJNA771548
Allium sativum	GSM5627913	PAIRED	RNA-Seq	11035662135	SRA	SRR16352378	PRJNA771548
Allium sativum	GSM5627914	PAIRED	RNA-Seq	11315231361	SRA	SRR16352379	PRJNA771548
Allium sativum	GSM5627915	PAIRED	RNA-Seq	11302721084	SRA	SRR16352380	PRJNA771548
Allium sativum	GSM5627916	PAIRED	RNA-Seq	6647803800	SRA	SRR16352427	PRJNA771547
Allium sativum	GSM5627917	PAIRED	RNA-Seq	6383234700	SRA	SRR16352428	PRJNA771547
Allium sativum	GSM5627918	PAIRED	RNA-Seq	6495257700	SRA	SRR16352429	PRJNA771547
Allium sativum	GSM5627919	PAIRED	RNA-Seq	6189306000	SRA	SRR16352430	PRJNA771547
Allium sativum	GSM5627920	PAIRED	RNA-Seq	6957994500	SRA	SRR16352431	PRJNA771547
Allium sativum	GSM5627921	PAIRED	RNA-Seq	6791114700	SRA	SRR16352432	PRJNA771547
Allium sativum	GSM5629616	PAIRED	RNA-Seq	11205194700	SRA	SRR16465128	PRJNA772184
Allium sativum	GSM5629617	PAIRED	RNA-Seq	7792613400	SRA	SRR16465129	PRJNA772184
Allium sativum	GSM5629618	PAIRED	RNA-Seq	9760977900	SRA	SRR16465130	PRJNA772184
Allium sativum	GSM5629619	PAIRED	RNA-Seq	11808683700	SRA	SRR16465131	PRJNA772184
Allium sativum	GSM5629620	PAIRED	RNA-Seq	11537162400	SRA	SRR16465132	PRJNA772184
Allium sativum	GSM5629621	PAIRED	RNA-Seq	8287864200	SRA	SRR16465133	PRJNA772184
Allium sativum	GSM5629622	PAIRED	RNA-Seq	10593773700	SRA	SRR16465134	PRJNA772184
Allium sativum	GSM5629623	PAIRED	RNA-Seq	9872020800	SRA	SRR16465135	PRJNA772184
Allium sativum	GSM5629624	PAIRED	RNA-Seq	7535588700	SRA	SRR16465136	PRJNA772184
Allium sativum	GSM5629625	PAIRED	RNA-Seq	11967507900	SRA	SRR16465137	PRJNA772184
Allium sativum	GSM5629626	PAIRED	RNA-Seq	13334371500	SRA	SRR16465138	PRJNA772184
Allium sativum	GSM5629627	PAIRED	RNA-Seq	9130296000	SRA	SRR16465139	PRJNA772184
Allium sativum	GSM5629628	PAIRED	RNA-Seq	7630084800	SRA	SRR16465140	PRJNA772184
Allium sativum	GSM5629629	PAIRED	RNA-Seq	8128693500	SRA	SRR16465141	PRJNA772184
Allium sativum	GSM5629630	PAIRED	RNA-Seq	7868838000	SRA	SRR16465142	PRJNA772184
Allium sativum	GSM5629631	PAIRED	RNA-Seq	7728265500	SRA	SRR16465143	PRJNA772184
Allium sativum	GSM5629632	PAIRED	RNA-Seq	11668161600	SRA	SRR16465144	PRJNA772184
Allium sativum	GSM5629633	PAIRED	RNA-Seq	11780592600	SRA	SRR16465145	PRJNA772184
Allium sativum	GSM5629634	PAIRED	RNA-Seq	7518470700	SRA	SRR16465146	PRJNA772184
Allium sativum	GSM5629635	PAIRED	RNA-Seq	12633448200	SRA	SRR16465147	PRJNA772184
Allium sativum	GSM5629636	PAIRED	RNA-Seq	14988315900	SRA	SRR16465148	PRJNA772184
Allium sativum	GSM5629637	PAIRED	RNA-Seq	7687716600	SRA	SRR16465149	PRJNA772184
Allium sativum	GSM5629638	PAIRED	RNA-Seq	8263275900	SRA	SRR16465150	PRJNA772184
Allium sativum	GSM5629639	PAIRED	RNA-Seq	7376654700	SRA	SRR16465151	PRJNA772184
Allium sativum	GSM5629640	PAIRED	RNA-Seq	7652469600	SRA	SRR16465152	PRJNA772184
Allium sativum	GSM5629641	PAIRED	RNA-Seq	9517105500	SRA	SRR16465153	PRJNA772184
Allium sativum	GSM5629642	PAIRED	RNA-Seq	7430672700	SRA	SRR16465154	PRJNA772184
Allium sativum	GSM5629643	PAIRED	RNA-Seq	9827712300	SRA	SRR16465155	PRJNA772184
Allium sativum	GSM5629644	PAIRED	RNA-Seq	8565047700	SRA	SRR16465156	PRJNA772184
Allium sativum	GSM5629645	PAIRED	RNA-Seq	9024362700	SRA	SRR16465157	PRJNA772184
Allium sativum	GSM5629646	PAIRED	RNA-Seq	7528199400	SRA	SRR16465158	PRJNA772184
Allium sativum	GSM5629647	PAIRED	RNA-Seq	7821753900	SRA	SRR16465159	PRJNA772184
Allium sativum	GSM5629648	PAIRED	RNA-Seq	8209366500	SRA	SRR16465160	PRJNA772184
Allium sativum	GSM5629649	PAIRED	RNA-Seq	9398445600	SRA	SRR16465161	PRJNA772184
Allium sativum	GSM5629650	PAIRED	RNA-Seq	10237623000	SRA	SRR16465162	PRJNA772184
Allium sativum	GSM5629651	PAIRED	RNA-Seq	9350529000	SRA	SRR16465163	PRJNA772184
Allium sativum	GSM5629652	PAIRED	RNA-Seq	11722476000	SRA	SRR16465164	PRJNA772184
Allium sativum	GSM5629653	PAIRED	RNA-Seq	7690108500	SRA	SRR16465165	PRJNA772184
Allium sativum	GSM5629654	PAIRED	RNA-Seq	14250534300	SRA	SRR16465166	PRJNA772184
Allium sativum	GSM5629655	PAIRED	RNA-Seq	10702039800	SRA	SRR16465167	PRJNA772184
Allium sativum	GSM5629656	PAIRED	RNA-Seq	7474863300	SRA	SRR16465168	PRJNA772184
Allium sativum	GSM5629657	PAIRED	RNA-Seq	9942028800	SRA	SRR16465169	PRJNA772184
Allium sativum	GSM5629658	PAIRED	RNA-Seq	7995539400	SRA	SRR16465170	PRJNA772184
Allium sativum	GSM5629659	PAIRED	RNA-Seq	11795074200	SRA	SRR16465171	PRJNA772184
Allium sativum	GSM5629660	PAIRED	RNA-Seq	18509216100	SRA	SRR16465172	PRJNA772184
Allium sativum	GSM5629661	PAIRED	RNA-Seq	12946184700	SRA	SRR16465173	PRJNA772184
Allium sativum	GSM5629662	PAIRED	RNA-Seq	9029447700	SRA	SRR16465174	PRJNA772184
Allium sativum	GSM5629663	PAIRED	RNA-Seq	9063030900	SRA	SRR16465175	PRJNA772184
Allium sativum	GSM5629664	PAIRED	RNA-Seq	22690978800	SRA	SRR16465176	PRJNA772184
Allium sativum	GSM5629665	PAIRED	RNA-Seq	10135347000	SRA	SRR16465177	PRJNA772184
Allium sativum	GSM5629666	PAIRED	RNA-Seq	9964813200	SRA	SRR16465178	PRJNA772184
Allium sativum	GSM5629667	PAIRED	RNA-Seq	10429616400	SRA	SRR16465179	PRJNA772184
Allium sativum	GSM5629669	PAIRED	RNA-Seq	10411447800	SRA	SRR16465181	PRJNA772184
Allium sativum	GSM5629670	PAIRED	RNA-Seq	12003688800	SRA	SRR16465182	PRJNA772184
Allium sativum	GSM5629671	PAIRED	RNA-Seq	7456355700	SRA	SRR16465183	PRJNA772184
Allium sativum	GSM5629672	PAIRED	RNA-Seq	11934522900	SRA	SRR16465184	PRJNA772184
Allium sativum	GSM5629673	PAIRED	RNA-Seq	8587134300	SRA	SRR16465185	PRJNA772184
Allium sativum	GSM5629674	PAIRED	RNA-Seq	8392075500	SRA	SRR16465186	PRJNA772184
Allium sativum	GSM5629675	PAIRED	RNA-Seq	8138820300	SRA	SRR16465187	PRJNA772184
Allium sativum	GSM5629676	PAIRED	RNA-Seq	8340308100	SRA	SRR16465188	PRJNA772184
Allium sativum	GSM5629677	PAIRED	RNA-Seq	11416773600	SRA	SRR16465189	PRJNA772184
Allium sativum	GSM5629678	PAIRED	RNA-Seq	9263676000	SRA	SRR16465190	PRJNA772184
Allium sativum	GSM5629679	PAIRED	RNA-Seq	7801098300	SRA	SRR16465191	PRJNA772184
Allium sativum	GSM5629680	PAIRED	RNA-Seq	8118158700	SRA	SRR16465192	PRJNA772184
Allium sativum	GSM5629681	PAIRED	RNA-Seq	9210392100	SRA	SRR16465193	PRJNA772184
Allium sativum	GSM5629682	PAIRED	RNA-Seq	12841733100	SRA	SRR16465195	PRJNA772184
Allium sativum	GSM5629683	PAIRED	RNA-Seq	7638658500	SRA	SRR16465196	PRJNA772184
Allium sativum	GSM5629684	PAIRED	RNA-Seq	8590756800	SRA	SRR16465197	PRJNA772184
Allium sativum	GSM5629685	PAIRED	RNA-Seq	10439208900	SRA	SRR16465198	PRJNA772184
Allium sativum	GSM5629686	PAIRED	RNA-Seq	9746111100	SRA	SRR16465199	PRJNA772184
Allium sativum	GSM5629687	PAIRED	RNA-Seq	7607493900	SRA	SRR16465200	PRJNA772184
Allium sativum	GSM5629688	PAIRED	RNA-Seq	17815464900	SRA	SRR16465201	PRJNA772184
Allium sativum	GSM5629689	PAIRED	RNA-Seq	8907989700	SRA	SRR16465202	PRJNA772184
Allium sativum	GSM5629690	PAIRED	RNA-Seq	10294838100	SRA	SRR16465203	PRJNA772184
Allium sativum	GSM5629691	PAIRED	RNA-Seq	7212211800	SRA	SRR16465204	PRJNA772184
Allium sativum	GSM5629692	PAIRED	RNA-Seq	13869981000	SRA	SRR16465205	PRJNA772184
Allium sativum	GSM5629693	PAIRED	RNA-Seq	9226265400	SRA	SRR16465206	PRJNA772184
Allium sativum	GSM5629694	PAIRED	RNA-Seq	11338165200	SRA	SRR16465207	PRJNA772184
Allium sativum	GSM5629695	PAIRED	RNA-Seq	12905400000	SRA	SRR16465208	PRJNA772184
Allium sativum	GSM5629696	PAIRED	RNA-Seq	12084318600	SRA	SRR16465209	PRJNA772184
Allium sativum	GSM5629697	PAIRED	RNA-Seq	9689777400	SRA	SRR16465210	PRJNA772184
Allium sativum	GSM5629698	PAIRED	RNA-Seq	14849247300	SRA	SRR16465211	PRJNA772184
Allium sativum	GSM5629699	PAIRED	RNA-Seq	18637176300	SRA	SRR16465212	PRJNA772184
Allium sativum	TG3	PAIRED	RNA-Seq	8515650600	SRA	SRR16953033	PRJNA778905
Allium sativum	TG2	PAIRED	RNA-Seq	8522760300	SRA	SRR16953034	PRJNA778905
Allium sativum	TG1	PAIRED	RNA-Seq	9477464700	SRA	SRR16953035	PRJNA778905
Allium sativum	TD3	PAIRED	RNA-Seq	6342919800	SRA	SRR16953036	PRJNA778905
Allium sativum	TD2	PAIRED	RNA-Seq	7491818700	SRA	SRR16953037	PRJNA778905
Allium sativum	TD1	PAIRED	RNA-Seq	7592466000	SRA	SRR16953038	PRJNA778905
Allium sativum	garlic (CZPS)	PAIRED	RNA-Seq	8718344000	SRA	SRR1772174	PRJNA273554
Allium sativum	GSM6474746	PAIRED	RNA-Seq	6337750800	SRA	SRR21110859	PRJNA870502
Allium sativum	GSM6474745	PAIRED	RNA-Seq	6529536600	SRA	SRR21110860	PRJNA870502
Allium sativum	GSM6474743	PAIRED	RNA-Seq	6978065100	SRA	SRR21110861	PRJNA870502
Allium sativum	GSM6474742	PAIRED	RNA-Seq	6522331200	SRA	SRR21110862	PRJNA870502
Allium sativum	GSM6474741	PAIRED	RNA-Seq	6774813000	SRA	SRR21110863	PRJNA870502
Allium sativum	GSM6474744	PAIRED	RNA-Seq	7307353800	SRA	SRR21110864	PRJNA870502
Allium sativum	GSM6474740	PAIRED	RNA-Seq	6720222600	SRA	SRR21110865	PRJNA870502
Allium sativum	GSM6474739	PAIRED	RNA-Seq	6223472700	SRA	SRR21110866	PRJNA870502
Allium sativum	GSM6474738	PAIRED	RNA-Seq	6583853100	SRA	SRR21110867	PRJNA870502
Allium sativum	GSM6474737	PAIRED	RNA-Seq	6195062700	SRA	SRR21110868	PRJNA870502
Allium sativum	GSM6474735	PAIRED	RNA-Seq	6299184900	SRA	SRR21110869	PRJNA870502
Allium sativum	GSM6474734	PAIRED	RNA-Seq	6495257700	SRA	SRR21110870	PRJNA870502
Allium sativum	GSM6474733	PAIRED	RNA-Seq	6383234700	SRA	SRR21110871	PRJNA870502
Allium sativum	GSM6474736	PAIRED	RNA-Seq	5965013700	SRA	SRR21110872	PRJNA870502
Allium sativum	GSM6474732	PAIRED	RNA-Seq	6647803800	SRA	SRR21110873	PRJNA870502
Allium sativum	GSM6474731	PAIRED	RNA-Seq	6900369600	SRA	SRR21110874	PRJNA870502
Allium sativum	GSM6474730	PAIRED	RNA-Seq	6234920100	SRA	SRR21110875	PRJNA870502
Allium sativum	GSM6474729	PAIRED	RNA-Seq	6590777700	SRA	SRR21110876	PRJNA870502
Allium sativum	garlic leaves	PAIRED	RNA-Seq	12701617000	SRA	SRR3144540	PRJNA310793
Allium sativum	GSM2729113	PAIRED	RNA-Seq	8483941750	SRA	SRR5889474	PRJNA396885
Allium sativum	GSM2729114	PAIRED	RNA-Seq	6486269000	SRA	SRR5889475	PRJNA396885
Allium sativum	GSM2729115	PAIRED	RNA-Seq	8590493750	SRA	SRR5889476	PRJNA396885
Allium sativum	GSM2729116	PAIRED	RNA-Seq	7088397500	SRA	SRR5889477	PRJNA396885
Allium sativum	GSM2729117	PAIRED	RNA-Seq	7532066000	SRA	SRR5889478	PRJNA396885
Allium sativum	GSM2729118	PAIRED	RNA-Seq	7398512750	SRA	SRR5889479	PRJNA396885
Allium sativum	GSM2729119	PAIRED	RNA-Seq	7493481500	SRA	SRR5889480	PRJNA396885
Allium sativum	GSM2729120	PAIRED	RNA-Seq	7548038750	SRA	SRR5889481	PRJNA396885
Allium sativum	GSM2729121	PAIRED	RNA-Seq	7766465500	SRA	SRR5889482	PRJNA396885
Allium sativum	GSM2729122	PAIRED	RNA-Seq	7698778000	SRA	SRR5889483	PRJNA396885
Allium sativum	GSM2729123	PAIRED	RNA-Seq	8070909500	SRA	SRR5889484	PRJNA396885
Allium sativum	GSM2729124	PAIRED	RNA-Seq	6560291750	SRA	SRR5889485	PRJNA396885
Allium sativum	GSM2729125	PAIRED	RNA-Seq	7267177250	SRA	SRR5889486	PRJNA396885
Allium sativum	GSM2729126	PAIRED	RNA-Seq	6731560500	SRA	SRR5889487	PRJNA396885
Allium sativum	GSM2729127	PAIRED	RNA-Seq	6700023250	SRA	SRR5889488	PRJNA396885
Allium sativum	GSM2729128	PAIRED	RNA-Seq	6504854500	SRA	SRR5889489	PRJNA396885
Allium sativum	GSM2729129	PAIRED	RNA-Seq	8585877750	SRA	SRR5889490	PRJNA396885
Allium sativum	GSM2729130	PAIRED	RNA-Seq	7820472500	SRA	SRR5889491	PRJNA396885
Allium sativum	GSM2729131	PAIRED	RNA-Seq	8848528750	SRA	SRR5889492	PRJNA396885
Allium sativum	GSM2729132	PAIRED	RNA-Seq	6666311250	SRA	SRR5889493	PRJNA396885
Allium sativum	GSM2729133	PAIRED	RNA-Seq	7379194500	SRA	SRR5889494	PRJNA396885
Allium sativum	GSM2729134	PAIRED	RNA-Seq	7146677500	SRA	SRR5889495	PRJNA396885
Allium sativum	GSM2729135	PAIRED	RNA-Seq	6978699500	SRA	SRR5889496	PRJNA396885
Allium sativum	GSM2729136	PAIRED	RNA-Seq	7712052000	SRA	SRR5889497	PRJNA396885
Allium sativum	GSM2729137	PAIRED	RNA-Seq	7156482000	SRA	SRR5889498	PRJNA396885
Allium sativum	GSM2729138	PAIRED	RNA-Seq	7289504000	SRA	SRR5889499	PRJNA396885
Allium sativum	GSM2729139	PAIRED	RNA-Seq	7084939000	SRA	SRR5889500	PRJNA396885
Allium sativum	GSM2729140	PAIRED	RNA-Seq	7136310750	SRA	SRR5889501	PRJNA396885
Allium sativum	GSM2729141	PAIRED	RNA-Seq	6920684750	SRA	SRR5889502	PRJNA396885
Allium sativum	GSM2729142	PAIRED	RNA-Seq	8220522750	SRA	SRR5889503	PRJNA396885
Allium sativum	GSM2729143	PAIRED	RNA-Seq	6566702500	SRA	SRR5889504	PRJNA396885
Allium sativum	GSM2729144	PAIRED	RNA-Seq	8206128250	SRA	SRR5889505	PRJNA396885
Allium sativum	GSM2729145	PAIRED	RNA-Seq	6478240000	SRA	SRR5889506	PRJNA396885
Allium sativum	GSM2729146	PAIRED	RNA-Seq	9253372750	SRA	SRR5889507	PRJNA396885
Allium sativum	GSM2729147	PAIRED	RNA-Seq	6436635500	SRA	SRR5889508	PRJNA396885
Allium sativum	GSM2729148	PAIRED	RNA-Seq	7451936000	SRA	SRR5889509	PRJNA396885
Allium sativum	GSM2729149	PAIRED	RNA-Seq	7628800750	SRA	SRR5889510	PRJNA396885
Allium sativum	GSM2729150	PAIRED	RNA-Seq	7018201750	SRA	SRR5889511	PRJNA396885
Allium sativum	GSM2729151	PAIRED	RNA-Seq	7465520000	SRA	SRR5889512	PRJNA396885
Allium sativum	GSM2729152	PAIRED	RNA-Seq	7010871000	SRA	SRR5889513	PRJNA396885
Allium sativum	GSM2729153	PAIRED	RNA-Seq	7302911000	SRA	SRR5889514	PRJNA396885
Allium sativum	GSM2729154	PAIRED	RNA-Seq	7596487750	SRA	SRR5889515	PRJNA396885
Allium sativum	GSM2729155	PAIRED	RNA-Seq	7972535500	SRA	SRR5889516	PRJNA396885
Allium sativum	GSM2729156	PAIRED	RNA-Seq	8192323000	SRA	SRR5889517	PRJNA396885
Allium sativum	GSM2729157	PAIRED	RNA-Seq	7207170500	SRA	SRR5889518	PRJNA396885
Allium sativum	GSM2729158	PAIRED	RNA-Seq	6739198500	SRA	SRR5889519	PRJNA396885
Allium sativum	GSM2729159	PAIRED	RNA-Seq	7179302250	SRA	SRR5889520	PRJNA396885
Allium sativum	GSM2729160	PAIRED	RNA-Seq	7608990000	SRA	SRR5889521	PRJNA396885
Allium sativum	GSM2729161	PAIRED	RNA-Seq	7308611000	SRA	SRR5889522	PRJNA396885
Allium sativum	GSM2729162	PAIRED	RNA-Seq	7047602000	SRA	SRR5889523	PRJNA396885
Allium sativum	GSM2729163	PAIRED	RNA-Seq	9066240250	SRA	SRR5889524	PRJNA396885
Allium sativum	GSM2729164	PAIRED	RNA-Seq	8847642600	SRA	SRR5889525	PRJNA396885
Allium sativum	GSM2729165	PAIRED	RNA-Seq	6916054000	SRA	SRR5889526	PRJNA396885
Allium sativum	GSM2729166	PAIRED	RNA-Seq	6889298000	SRA	SRR5889527	PRJNA396885
Allium sativum	GSM2729167	PAIRED	RNA-Seq	8543645250	SRA	SRR5889528	PRJNA396885
Allium sativum	GSM2729168	PAIRED	RNA-Seq	7421215250	SRA	SRR5889529	PRJNA396885
Allium sativum	GSM2729169	PAIRED	RNA-Seq	8178004750	SRA	SRR5889530	PRJNA396885
Allium sativum	GSM2729170	PAIRED	RNA-Seq	9251793750	SRA	SRR5889531	PRJNA396885
Allium sativum	GSM2729171	PAIRED	RNA-Seq	7538336000	SRA	SRR5889532	PRJNA396885
Allium sativum	GSM2729172	PAIRED	RNA-Seq	8223935250	SRA	SRR5889533	PRJNA396885
Allium sativum	GSM2729173	PAIRED	RNA-Seq	7354027500	SRA	SRR5889534	PRJNA396885
Allium sativum	GSM2729174	PAIRED	RNA-Seq	7382937500	SRA	SRR5889535	PRJNA396885
Allium sativum	GSM2729175	PAIRED	RNA-Seq	6868525250	SRA	SRR5889536	PRJNA396885
Allium sativum	GSM2729176	PAIRED	RNA-Seq	7947610000	SRA	SRR5889537	PRJNA396885
Allium sativum	GSM2729177	PAIRED	RNA-Seq	7319555000	SRA	SRR5889538	PRJNA396885
Allium sativum	GSM2729178	PAIRED	RNA-Seq	6342348250	SRA	SRR5889539	PRJNA396885
Allium sativum	GSM2729179	PAIRED	RNA-Seq	7290186750	SRA	SRR5889540	PRJNA396885
Allium sativum	GSM2729180	PAIRED	RNA-Seq	6727275500	SRA	SRR5889541	PRJNA396885
Allium sativum	GSM2729181	PAIRED	RNA-Seq	6633731250	SRA	SRR5889542	PRJNA396885
Allium sativum	GSM2729182	PAIRED	RNA-Seq	7566803000	SRA	SRR5889543	PRJNA396885
Allium sativum	GSM2729183	PAIRED	RNA-Seq	10149265500	SRA	SRR5889544	PRJNA396885
Allium sativum	GSM2729184	PAIRED	RNA-Seq	7795258000	SRA	SRR5889545	PRJNA396885
Allium sativum	GSM2729185	PAIRED	RNA-Seq	7790751750	SRA	SRR5889546	PRJNA396885
Allium sativum	GSM2729186	PAIRED	RNA-Seq	6286563250	SRA	SRR5889547	PRJNA396885
Allium sativum	GSM2729187	PAIRED	RNA-Seq	7543055000	SRA	SRR5889548	PRJNA396885
Allium sativum	GSM2729188	PAIRED	RNA-Seq	7379647750	SRA	SRR5889549	PRJNA396885
Allium sativum	GSM2729189	PAIRED	RNA-Seq	7642689000	SRA	SRR5889550	PRJNA396885
Allium sativum	GSM2729190	PAIRED	RNA-Seq	7051334000	SRA	SRR5889551	PRJNA396885
Allium sativum	GSM2729191	PAIRED	RNA-Seq	6395003000	SRA	SRR5889552	PRJNA396885
Allium sativum	GSM2729192	PAIRED	RNA-Seq	7935120250	SRA	SRR5889553	PRJNA396885
Allium sativum	GSM2729193	PAIRED	RNA-Seq	6801362500	SRA	SRR5889554	PRJNA396885
Allium sativum	GSM2729194	PAIRED	RNA-Seq	6456793500	SRA	SRR5889555	PRJNA396885
Allium sativum	GSM2729195	PAIRED	RNA-Seq	9712706500	SRA	SRR5889556	PRJNA396885
Allium sativum	GSM2729196	PAIRED	RNA-Seq	5968062000	SRA	SRR5889557	PRJNA396885
Allium sativum	GSM2729197	PAIRED	RNA-Seq	7777383250	SRA	SRR5889558	PRJNA396885
Allium sativum	GSM2729198	PAIRED	RNA-Seq	8107577500	SRA	SRR5889559	PRJNA396885
Allium sativum	GSM2729199	PAIRED	RNA-Seq	7624026750	SRA	SRR5889560	PRJNA396885
Allium sativum	GSM2729200	PAIRED	RNA-Seq	7203805250	SRA	SRR5889561	PRJNA396885
Allium sativum	GSM2729201	PAIRED	RNA-Seq	7380874000	SRA	SRR5889562	PRJNA396885
Allium sativum	GSM2729202	PAIRED	RNA-Seq	8084103250	SRA	SRR5889563	PRJNA396885
Allium sativum	GSM2729203	PAIRED	RNA-Seq	9498523800	SRA	SRR5889564	PRJNA396885
Allium sativum	GSM2729204	PAIRED	RNA-Seq	8734478100	SRA	SRR5889565	PRJNA396885
Allium sativum	GSM2729205	PAIRED	RNA-Seq	8591254800	SRA	SRR5889566	PRJNA396885
Allium sativum	GSM2729206	PAIRED	RNA-Seq	8572467900	SRA	SRR5889567	PRJNA396885
Allium sativum	GSM2729207	PAIRED	RNA-Seq	8535620400	SRA	SRR5889568	PRJNA396885
Allium sativum	GSM2729208	PAIRED	RNA-Seq	7751868000	SRA	SRR5889569	PRJNA396885
Allium sativum	GSM2729209	PAIRED	RNA-Seq	8477021400	SRA	SRR5889570	PRJNA396885
Allium sativum	GSM2729210	PAIRED	RNA-Seq	7197313500	SRA	SRR5889571	PRJNA396885
Allium sativum	GSM2729211	PAIRED	RNA-Seq	9301962600	SRA	SRR5889572	PRJNA396885
Allium sativum	GSM2729212	PAIRED	RNA-Seq	9135324600	SRA	SRR5889573	PRJNA396885
Allium sativum	GSM2729213	PAIRED	RNA-Seq	6875235300	SRA	SRR5889574	PRJNA396885
Allium sativum	GSM2729214	PAIRED	RNA-Seq	7464600000	SRA	SRR5889575	PRJNA396885
Allium sativum	DS3-2	PAIRED	RNA-Seq	11758087500	SRA	SRR7196287	PRJNA472416
Allium sativum	DS3-3	PAIRED	RNA-Seq	10950708000	SRA	SRR7196288	PRJNA472416
Allium sativum	DS2-1	PAIRED	RNA-Seq	11298219300	SRA	SRR7196289	PRJNA472416
Allium sativum	DS2-2	PAIRED	RNA-Seq	11067795300	SRA	SRR7196290	PRJNA472416
Allium sativum	DS1-2	PAIRED	RNA-Seq	11835199500	SRA	SRR7196291	PRJNA472416
Allium sativum	DS1-3	PAIRED	RNA-Seq	12339810600	SRA	SRR7196292	PRJNA472416
Allium sativum	DS0-3	PAIRED	RNA-Seq	10961363400	SRA	SRR7196293	PRJNA472416
Allium sativum	DS1-1	PAIRED	RNA-Seq	11866654800	SRA	SRR7196294	PRJNA472416
Allium sativum	DS0-1	PAIRED	RNA-Seq	12090303900	SRA	SRR7196295	PRJNA472416
Allium sativum	DS0-2	PAIRED	RNA-Seq	11286687000	SRA	SRR7196296	PRJNA472416
Allium sativum	DS2-3	PAIRED	RNA-Seq	10906914900	SRA	SRR7196297	PRJNA472416
Allium sativum	DS3-1	PAIRED	RNA-Seq	11997481800	SRA	SRR7196298	PRJNA472416
Allium sativum	RNA-Seq of Snow Mountain Garlic (Allium sativum): Leaf sample-replicate 1	PAIRED	RNA-Seq	2297639305	SRA	SRR7811695	PRJNA489986
Allium sativum	RNA-Seq of Snow Mountain Garlic (Allium sativum): Leaf sample-replicate 2	PAIRED	RNA-Seq	2014976930	SRA	SRR7811696	PRJNA489986
Allium sativum	RNA-Seq of Snow Mountain Garlic (Allium sativum): Clove sample-replicate 1	PAIRED	RNA-Seq	2724175940	SRA	SRR7811697	PRJNA489986
Allium sativum	RNA-Seq of Snow Mountain Garlic (Allium sativum): Clove sample-replicate 2	PAIRED	RNA-Seq	2799740049	SRA	SRR7811698	PRJNA489986
Allium sativum	JXLT2	PAIRED	RNA-Seq	6742320200	SRA	SRR8581126	PRJNA522648
Allium sativum	JXLT3	PAIRED	RNA-Seq	6533017600	SRA	SRR8581127	PRJNA522648
Allium sativum	JXD1	PAIRED	RNA-Seq	6522358000	SRA	SRR8581128	PRJNA522648
Allium sativum	JXD2	PAIRED	RNA-Seq	6668085400	SRA	SRR8581129	PRJNA522648
Allium sativum	JXD3	PAIRED	RNA-Seq	6549361400	SRA	SRR8581130	PRJNA522648
Allium sativum	JXLT1	PAIRED	RNA-Seq	6740305600	SRA	SRR8581131	PRJNA522648
Allium sativum	JXGA2	PAIRED	RNA-Seq	6507642400	SRA	SRR8727693	PRJNA526984
Allium sativum	JXGA1	PAIRED	RNA-Seq	6546844600	SRA	SRR8727694	PRJNA526984
Allium sativum	JXGA3	PAIRED	RNA-Seq	6728278800	SRA	SRR8727695	PRJNA526984
Allium sativum	CSGA1	PAIRED	RNA-Seq	6720767200	SRA	SRR9038779	PRJNA542224
Allium sativum	CSD3	PAIRED	RNA-Seq	6512968400	SRA	SRR9038780	PRJNA542224
Allium sativum	CSD2	PAIRED	RNA-Seq	6501941600	SRA	SRR9038781	PRJNA542224
Allium sativum	CSD1	PAIRED	RNA-Seq	6526703600	SRA	SRR9038782	PRJNA542224
Allium sativum	CSGA3	PAIRED	RNA-Seq	6707262600	SRA	SRR9038783	PRJNA542224
Allium sativum	CSGA2	PAIRED	RNA-Seq	6722349000	SRA	SRR9038784	PRJNA542224
Allium cepa var. aggregatum	DRS041552	PAIRED	RNA-Seq	4876016000	SRA	DRR031404	PRJDB3595
Allium cepa var. aggregatum	DRS041553	PAIRED	RNA-Seq	4476152800	SRA	DRR031405	PRJDB3595
Allium cepa var. aggregatum	DRS041554	PAIRED	RNA-Seq	4730336800	SRA	DRR031406	PRJDB3595
Allium cepa	SAMD00191747	PAIRED	RNA-Seq	2210386600	SRA	DRR196726	PRJDB3595
Allium cepa	SAMD00191749	PAIRED	RNA-Seq	2216156400	SRA	DRR196728	PRJDB3595
Allium cepa	SAMD00191751	PAIRED	RNA-Seq	2262440600	SRA	DRR196730	PRJDB3595
Allium cepa	SAMD00191753	PAIRED	RNA-Seq	2905915200	SRA	DRR196732	PRJDB3595
Allium cepa	SAMD00191754	PAIRED	RNA-Seq	2615133600	SRA	DRR196733	PRJDB3595
Allium cepa	SAMD00191755	PAIRED	RNA-Seq	2210818800	SRA	DRR196734	PRJDB3595
Allium cepa	SAMD00191756	PAIRED	RNA-Seq	2817700200	SRA	DRR196735	PRJDB3595
Allium cepa	SAMD00191757	PAIRED	RNA-Seq	2536697600	SRA	DRR196736	PRJDB3595
Allium cepa	SAMD00191758	PAIRED	RNA-Seq	2211134200	SRA	DRR196737	PRJDB3595
Allium cepa	SAMD00191759	PAIRED	RNA-Seq	3441317000	SRA	DRR196738	PRJDB3595
Allium cepa	SAMD00191760	PAIRED	RNA-Seq	3264833400	SRA	DRR196739	PRJDB3595
Allium cepa	SAMD00191761	PAIRED	RNA-Seq	2193970800	SRA	DRR196740	PRJDB3595
Allium cepa	SAMD00191762	PAIRED	RNA-Seq	3430868000	SRA	DRR196741	PRJDB3595
Allium cepa	SAMD00191764	PAIRED	RNA-Seq	2434152600	SRA	DRR196743	PRJDB3595
Allium cepa	SAMD00191765	PAIRED	RNA-Seq	3252784600	SRA	DRR196744	PRJDB3595
Allium cepa	SAMD00191766	PAIRED	RNA-Seq	5017570000	SRA	DRR196745	PRJDB3595
Allium cepa	SAMD00191767	PAIRED	RNA-Seq	2219541000	SRA	DRR196746	PRJDB3595
Allium cepa	SAMD00191768	PAIRED	RNA-Seq	2851224800	SRA	DRR196747	PRJDB3595
Allium cepa	SAMD00191769	PAIRED	RNA-Seq	3082764200	SRA	DRR196748	PRJDB3595
Allium cepa	SAMD00191771	PAIRED	RNA-Seq	3358641600	SRA	DRR196750	PRJDB3595
Allium cepa	SAMD00191772	PAIRED	RNA-Seq	2621897400	SRA	DRR196751	PRJDB3595
Allium cepa	SAMD00191773	PAIRED	RNA-Seq	2212406400	SRA	DRR196752	PRJDB3595
Allium cepa	SAMD00191775	PAIRED	RNA-Seq	2773526200	SRA	DRR196754	PRJDB3595
Allium cepa	SAMD00191776	PAIRED	RNA-Seq	2211343600	SRA	DRR196755	PRJDB3595
Allium cepa	SAMD00191779	PAIRED	RNA-Seq	2434446800	SRA	DRR196758	PRJDB3595
Allium cepa	SAMD00191780	PAIRED	RNA-Seq	3477013400	SRA	DRR196759	PRJDB3595
Allium cepa	SAMD00191782	PAIRED	RNA-Seq	2176981000	SRA	DRR196761	PRJDB3595
Allium cepa	SAMD00191783	PAIRED	RNA-Seq	3104114000	SRA	DRR196762	PRJDB3595
Allium cepa	SAMD00191784	PAIRED	RNA-Seq	3756526800	SRA	DRR196763	PRJDB3595
Allium cepa	SAMD00191785	PAIRED	RNA-Seq	3415871800	SRA	DRR196764	PRJDB3595
Allium cepa	SAMD00191786	PAIRED	RNA-Seq	4425942800	SRA	DRR196765	PRJDB3595
Allium cepa	SAMD00191788	PAIRED	RNA-Seq	2210415400	SRA	DRR196767	PRJDB3595
Allium cepa	SAMD00191789	PAIRED	RNA-Seq	2129439200	SRA	DRR196768	PRJDB3595
Allium cepa	SAMD00191791	PAIRED	RNA-Seq	2194011000	SRA	DRR196770	PRJDB3595
Allium cepa	SAMD00191794	PAIRED	RNA-Seq	3811965800	SRA	DRR196773	PRJDB3595
Allium cepa	SAMD00191795	PAIRED	RNA-Seq	2587367400	SRA	DRR196774	PRJDB3595
Allium cepa	SAMD00191800	PAIRED	RNA-Seq	2173695800	SRA	DRR196779	PRJDB3595
Allium cepa	SAMD00191801	PAIRED	RNA-Seq	3407807400	SRA	DRR196780	PRJDB3595
Allium cepa	SAMD00191802	PAIRED	RNA-Seq	2208906800	SRA	DRR196781	PRJDB3595
Allium cepa	SAMD00191803	PAIRED	RNA-Seq	2648282200	SRA	DRR196782	PRJDB3595
Allium cepa	SAMD00191804	PAIRED	RNA-Seq	2176517000	SRA	DRR196783	PRJDB3595
Allium cepa	SAMD00191807	PAIRED	RNA-Seq	2979183800	SRA	DRR196786	PRJDB3595
Allium cepa	SAMD00191808	PAIRED	RNA-Seq	3365607400	SRA	DRR196787	PRJDB3595
Allium cepa	SAMD00191809	PAIRED	RNA-Seq	2199963000	SRA	DRR196788	PRJDB3595
Allium cepa	SAMD00191810	PAIRED	RNA-Seq	3339446000	SRA	DRR196789	PRJDB3595
Allium cepa	SAMD00191811	PAIRED	RNA-Seq	3173354600	SRA	DRR196790	PRJDB3595
Allium cepa	SAMD00191812	PAIRED	RNA-Seq	2749771800	SRA	DRR196791	PRJDB3595
Allium cepa	SAMD00191813	PAIRED	RNA-Seq	2195164600	SRA	DRR196792	PRJDB3595
Allium cepa	SAMD00191815	PAIRED	RNA-Seq	2573713800	SRA	DRR196794	PRJDB3595
Allium cepa	SAMD00191816	PAIRED	RNA-Seq	3518230800	SRA	DRR196795	PRJDB3595
Allium cepa	SAMD00191818	PAIRED	RNA-Seq	3404921000	SRA	DRR196797	PRJDB3595
Allium cepa	SAMD00191819	PAIRED	RNA-Seq	3295980200	SRA	DRR196798	PRJDB3595
Allium cepa	SAMD00191821	PAIRED	RNA-Seq	3120040000	SRA	DRR196800	PRJDB3595
Allium cepa	SAMD00191822	PAIRED	RNA-Seq	3213965200	SRA	DRR196801	PRJDB3595
Allium cepa	SAMD00191823	PAIRED	RNA-Seq	2616292200	SRA	DRR196802	PRJDB3595
Allium cepa	SAMD00191826	PAIRED	RNA-Seq	2606746200	SRA	DRR196805	PRJDB3595
Allium cepa	SAMD00191827	PAIRED	RNA-Seq	3079799000	SRA	DRR196806	PRJDB3595
Allium cepa	SAMD00191828	PAIRED	RNA-Seq	3582349800	SRA	DRR196807	PRJDB3595
Allium cepa	SAMD00191830	PAIRED	RNA-Seq	2793700400	SRA	DRR196809	PRJDB3595
Allium cepa	SAMD00191832	PAIRED	RNA-Seq	2212624000	SRA	DRR196811	PRJDB3595
Allium cepa	SAMD00191833	PAIRED	RNA-Seq	2964819400	SRA	DRR196812	PRJDB3595
Allium cepa	SAMD00191834	PAIRED	RNA-Seq	3188730200	SRA	DRR196813	PRJDB3595
Allium cepa	SAMD00191835	PAIRED	RNA-Seq	3419074000	SRA	DRR196814	PRJDB3595
Allium cepa	SAMD00191837	PAIRED	RNA-Seq	3293373800	SRA	DRR196816	PRJDB3595
Allium cepa	SAMD00191838	PAIRED	RNA-Seq	4939491400	SRA	DRR196817	PRJDB3595
Allium cepa	SAMD00191841	PAIRED	RNA-Seq	5964525000	SRA	DRR196820	PRJDB3595
Allium cepa	SAMD00191843	PAIRED	RNA-Seq	2210961000	SRA	DRR196822	PRJDB3595
Allium cepa	SAMD00191844	PAIRED	RNA-Seq	2198511200	SRA	DRR196823	PRJDB3595
Allium cepa	SD2_26	PAIRED	RNA-Seq	3479348200	SRA	SRR1051882	PRJNA60277
Allium cepa	SD3_26	PAIRED	RNA-Seq	3631665600	SRA	SRR1056445	PRJNA60277
Allium cepa	SD4_26	PAIRED	RNA-Seq	4988544000	SRA	SRR1056446	PRJNA60277
Allium cepa	SD1_29	PAIRED	RNA-Seq	5522536400	SRA	SRR1056447	PRJNA60277
Allium cepa	SD2_29	PAIRED	RNA-Seq	5360328400	SRA	SRR1056448	PRJNA60277
Allium cepa	SD3_29	PAIRED	RNA-Seq	4340636000	SRA	SRR1056449	PRJNA60277
Allium cepa	1656D	PAIRED	RNA-Seq	2550804146	SRA	SRR10673502	PRJNA595061
Allium cepa	1656C	PAIRED	RNA-Seq	2576382461	SRA	SRR10673503	PRJNA595061
Allium cepa	1627D	PAIRED	RNA-Seq	3733677284	SRA	SRR10673504	PRJNA595061
Allium cepa	1627C	PAIRED	RNA-Seq	2501385632	SRA	SRR10673505	PRJNA595061
Allium cepa	AIR_Week8 Top half of baseplate	PAIRED	RNA-Seq	4898984800	SRA	SRR11914464	PRJNA636125
Allium cepa	AIR Week12	PAIRED	RNA-Seq	5092155178	SRA	SRR11914465	PRJNA636125
Allium cepa	AIR Week12	PAIRED	RNA-Seq	6059807494	SRA	SRR11914466	PRJNA636125
Allium cepa	AIR Week12	PAIRED	RNA-Seq	5577942554	SRA	SRR11914467	PRJNA636125
Allium cepa	AIR Week8	PAIRED	RNA-Seq	8132167712	SRA	SRR11914468	PRJNA636125
Allium cepa	AIR Week8	PAIRED	RNA-Seq	11317671756	SRA	SRR11914469	PRJNA636125
Allium cepa	ET_Week8 Bottom half of baseplate	PAIRED	RNA-Seq	5613942792	SRA	SRR11914470	PRJNA636125
Allium cepa	ET_Week8 Bottom half of baseplate	PAIRED	RNA-Seq	4363186466	SRA	SRR11914471	PRJNA636125
Allium cepa	ET_Week8 Bottom half of baseplate	PAIRED	RNA-Seq	6045331770	SRA	SRR11914472	PRJNA636125
Allium cepa	ET_Week8 Top half of baseplate	PAIRED	RNA-Seq	6361006664	SRA	SRR11914473	PRJNA636125
Allium cepa	ET_Week8 Top half of baseplate	PAIRED	RNA-Seq	5637586286	SRA	SRR11914474	PRJNA636125
Allium cepa	ET_Week8 Top half of baseplate	PAIRED	RNA-Seq	5787629866	SRA	SRR11914475	PRJNA636125
Allium cepa	AIR Week8	PAIRED	RNA-Seq	9953611004	SRA	SRR11914476	PRJNA636125
Allium cepa	ET_Week20	PAIRED	RNA-Seq	5759518536	SRA	SRR11914477	PRJNA636125
Allium cepa	ET_Week20	PAIRED	RNA-Seq	5082759350	SRA	SRR11914478	PRJNA636125
Allium cepa	ET_Week20	PAIRED	RNA-Seq	7559159362	SRA	SRR11914479	PRJNA636125
Allium cepa	ET_Week16	PAIRED	RNA-Seq	5555961318	SRA	SRR11914480	PRJNA636125
Allium cepa	ET_Week16	PAIRED	RNA-Seq	5675643288	SRA	SRR11914481	PRJNA636125
Allium cepa	ET_Week16	PAIRED	RNA-Seq	6432792212	SRA	SRR11914482	PRJNA636125
Allium cepa	ET_Week12	PAIRED	RNA-Seq	5898936916	SRA	SRR11914483	PRJNA636125
Allium cepa	ET_Week12	PAIRED	RNA-Seq	6059141298	SRA	SRR11914484	PRJNA636125
Allium cepa	ET_Week12	PAIRED	RNA-Seq	6587957300	SRA	SRR11914485	PRJNA636125
Allium cepa	ET_Week8	PAIRED	RNA-Seq	11974949456	SRA	SRR11914486	PRJNA636125
Allium cepa	AIR Week2	PAIRED	RNA-Seq	5485968116	SRA	SRR11914487	PRJNA636125
Allium cepa	ET_Week8	PAIRED	RNA-Seq	10000772752	SRA	SRR11914488	PRJNA636125
Allium cepa	ET_Week8	PAIRED	RNA-Seq	11832961636	SRA	SRR11914489	PRJNA636125
Allium cepa	ET_Week2	PAIRED	RNA-Seq	5714111360	SRA	SRR11914490	PRJNA636125
Allium cepa	ET_Week2	PAIRED	RNA-Seq	5418943506	SRA	SRR11914491	PRJNA636125
Allium cepa	ET_Week2	PAIRED	RNA-Seq	5558883248	SRA	SRR11914492	PRJNA636125
Allium cepa	AIR_Week8 Bottom half of baseplate	PAIRED	RNA-Seq	3935731640	SRA	SRR11914493	PRJNA636125
Allium cepa	AIR_Week8 Bottom half of baseplate	PAIRED	RNA-Seq	5280003866	SRA	SRR11914494	PRJNA636125
Allium cepa	AIR_Week8 Bottom half of baseplate	PAIRED	RNA-Seq	5054626204	SRA	SRR11914495	PRJNA636125
Allium cepa	AIR_Week8 Top half of baseplate	PAIRED	RNA-Seq	4196436072	SRA	SRR11914496	PRJNA636125
Allium cepa	AIR_Week8 Top half of baseplate	PAIRED	RNA-Seq	6037667890	SRA	SRR11914497	PRJNA636125
Allium cepa	AIR Week2	PAIRED	RNA-Seq	6430011884	SRA	SRR11914498	PRJNA636125
Allium cepa	AIR Week2	PAIRED	RNA-Seq	5253406324	SRA	SRR11914499	PRJNA636125
Allium cepa	Onion bulb	PAIRED	RNA-Seq	19814861800	SRA	SRR1293377	PRJNA248253
Allium cepa	Onion H6	PAIRED	RNA-Seq	14977711170	SRA	SRR1312066	PRJNA246669
Allium cepa	Onion SP3B	PAIRED	RNA-Seq	11570888250	SRA	SRR1312067	PRJNA246669
Allium cepa	Ms2-MS3	PAIRED	RNA-Seq	7489916798	SRA	SRR13787364	PRJNA705049
Allium cepa	Ms2-MF3	PAIRED	RNA-Seq	8997100648	SRA	SRR13787365	PRJNA705049
Allium cepa	Ms2-MS2	PAIRED	RNA-Seq	6537402758	SRA	SRR13787366	PRJNA705049
Allium cepa	Ms2-MF2	PAIRED	RNA-Seq	5489800696	SRA	SRR13787367	PRJNA705049
Allium cepa	Ms2-MS1	PAIRED	RNA-Seq	5748617716	SRA	SRR13787368	PRJNA705049
Allium cepa	Ms2-MF1	PAIRED	RNA-Seq	6111595140	SRA	SRR13787369	PRJNA705049
Allium cepa	464R	PAIRED	RNA-Seq	1697354086	SRA	SRR1686977	PRJNA268891
Allium cepa	464R	PAIRED	RNA-Seq	2654587040	SRA	SRR1686978	PRJNA268891
Allium cepa	464R	PAIRED	RNA-Seq	1821163724	SRA	SRR1686979	PRJNA268891
Allium cepa	AKT	PAIRED	RNA-Seq	17617872000	SRA	SRR17543915	PRJNA796147
Allium cepa	AKC	PAIRED	RNA-Seq	17487418800	SRA	SRR17543916	PRJNA796147
Allium cepa	AFRT	PAIRED	RNA-Seq	30671124628	SRA	SRR17543917	PRJNA796147
Allium cepa	AFRC	PAIRED	RNA-Seq	18854695200	SRA	SRR17543918	PRJNA796147
Allium cepa	KHU_onion_Asia-24_4_hpi	PAIRED	RNA-Seq	5252278962	SRA	SRR17878593	PRJNA803261
Allium cepa	KHU_onion_Asia-24_0_hpi	PAIRED	RNA-Seq	5343300768	SRA	SRR17878594	PRJNA803261
Allium cepa	KHU_onion_Asia-23_32_hpi	PAIRED	RNA-Seq	5427496792	SRA	SRR17878595	PRJNA803261
Allium cepa	KHU_onion_Asia-23_24_hpi	PAIRED	RNA-Seq	5459818004	SRA	SRR17878596	PRJNA803261
Allium cepa	KHU_onion_Asia-23_16_hpi	PAIRED	RNA-Seq	5410303966	SRA	SRR17878597	PRJNA803261
Allium cepa	KHU_onion_Asia-23_8_hpi	PAIRED	RNA-Seq	5246691844	SRA	SRR17878598	PRJNA803261
Allium cepa	KHU_onion_Asia-23_4_hpi	PAIRED	RNA-Seq	5164047382	SRA	SRR17878599	PRJNA803261
Allium cepa	KHU_onion_Asia-23_0_hpi	PAIRED	RNA-Seq	5397686642	SRA	SRR17878600	PRJNA803261
Allium cepa	KHU_onion_Asia-24_32_hpi	PAIRED	RNA-Seq	5322845642	SRA	SRR17878601	PRJNA803261
Allium cepa	KHU_onion_Asia-24_24_hpi	PAIRED	RNA-Seq	5356953342	SRA	SRR17878602	PRJNA803261
Allium cepa	KHU_onion_Asia-24_16_hpi	PAIRED	RNA-Seq	5301659276	SRA	SRR17878603	PRJNA803261
Allium cepa	KHU_onion_Asia-24_8_hpi	PAIRED	RNA-Seq	5122853118	SRA	SRR17878604	PRJNA803261
Allium cepa	KHU_onion_Asia-24_Mock_bulk	PAIRED	RNA-Seq	5332230966	SRA	SRR17878605	PRJNA803261
Allium cepa	KHU_onion_Asia-23_Mock_bulk	PAIRED	RNA-Seq	5159368052	SRA	SRR17878606	PRJNA803261
Allium cepa	Male-fertile bulk	PAIRED	RNA-Seq	4853137130	SRA	SRR1958734	PRJNA280142
Allium cepa	Male-sterile bulk	PAIRED	RNA-Seq	5302036059	SRA	SRR1958737	PRJNA280142
Allium cepa	T-Leaf-A1	PAIRED	RNA-Seq	8485509300	SRA	SRR21796839	PRJNA881768
Allium cepa	T-Bulb-C3	PAIRED	RNA-Seq	8444403300	SRA	SRR21796840	PRJNA881768
Allium cepa	T-Bulb-C2	PAIRED	RNA-Seq	7831988100	SRA	SRR21796841	PRJNA881768
Allium cepa	T-Bulb-C1	PAIRED	RNA-Seq	10141236300	SRA	SRR21796842	PRJNA881768
Allium cepa	T-Bulb-B3	PAIRED	RNA-Seq	10498327800	SRA	SRR21796843	PRJNA881768
Allium cepa	T-Bulb-B2	PAIRED	RNA-Seq	14012533800	SRA	SRR21796844	PRJNA881768
Allium cepa	T-Bulb-B1	PAIRED	RNA-Seq	8410357200	SRA	SRR21796845	PRJNA881768
Allium cepa	T-Bulb-A3	PAIRED	RNA-Seq	6357818400	SRA	SRR21796846	PRJNA881768
Allium cepa	T-Leaf-C3	PAIRED	RNA-Seq	9804591900	SRA	SRR21796847	PRJNA881768
Allium cepa	T-Leaf-C2	PAIRED	RNA-Seq	7795572900	SRA	SRR21796848	PRJNA881768
Allium cepa	T-Leaf-C1	PAIRED	RNA-Seq	8013288300	SRA	SRR21796849	PRJNA881768
Allium cepa	T-Leaf-B3	PAIRED	RNA-Seq	7502353500	SRA	SRR21796850	PRJNA881768
Allium cepa	T-Leaf-B2	PAIRED	RNA-Seq	9199009500	SRA	SRR21796851	PRJNA881768
Allium cepa	T-Leaf-B1	PAIRED	RNA-Seq	6936819900	SRA	SRR21796852	PRJNA881768
Allium cepa	T-Leaf-A3	PAIRED	RNA-Seq	10149097800	SRA	SRR21796853	PRJNA881768
Allium cepa	T-Leaf-A2	PAIRED	RNA-Seq	7355290500	SRA	SRR21796854	PRJNA881768
Allium cepa	T-Bulb-A2	PAIRED	RNA-Seq	7028817600	SRA	SRR21796855	PRJNA881768
Allium cepa	T-Bulb-A1	PAIRED	RNA-Seq	9337135800	SRA	SRR21796856	PRJNA881768
Allium cepa	Allium cepa CFT and CFS	PAIRED	RNA-Seq	5008165740	SRA	SRR2814815	PRJNA298934
Allium cepa	Allium cepa CFT and CFS	PAIRED	RNA-Seq	5123923560	SRA	SRR2814816	PRJNA298934
Allium cepa	Allium cepa CFT and CFS	PAIRED	RNA-Seq	5085649980	SRA	SRR2814817	PRJNA298934
Allium cepa	Allium cepa CFT and CFS	PAIRED	RNA-Seq	5136691500	SRA	SRR2814818	PRJNA298934
Allium cepa	Allium cepa CFT and CFS	PAIRED	RNA-Seq	5072490900	SRA	SRR2814819	PRJNA298934
Allium cepa	Allium cepa CFT and CFS	PAIRED	RNA-Seq	5096392920	SRA	SRR2814820	PRJNA298934
Allium cepa	Allium cepa CFT and CFS	PAIRED	RNA-Seq	5098258440	SRA	SRR2814821	PRJNA298934
Allium cepa	Allium cepa CFT and CFS	PAIRED	RNA-Seq	5075918460	SRA	SRR2814822	PRJNA298934
Allium cepa	onion leaf	PAIRED	RNA-Seq	12859342500	SRA	SRR3144579	PRJNA310814
Allium cepa var. aggregatum	leaves of A. cepa variation	PAIRED	RNA-Seq	12769983250	SRA	SRR3144593	PRJNA310820
Allium cepa	DH2107_leaf	PAIRED	RNA-Seq	3235276630	SRA	SRR4418767	PRJNA292137
Allium cepa	DH2107_root	PAIRED	RNA-Seq	2575123652	SRA	SRR4418768	PRJNA292137
Allium cepa	DH2107_immature_flower_heads	PAIRED	RNA-Seq	2075997681	SRA	SRR4418769	PRJNA292137
Allium cepa	DH2107_unopen_flowers	PAIRED	RNA-Seq	2986524437	SRA	SRR4418770	PRJNA292137
Allium cepa	DH2107_open flowers	PAIRED	RNA-Seq	9637482624	SRA	SRR4418771	PRJNA292137
Allium cepa	DH2107_older_flowers	PAIRED	RNA-Seq	4660404848	SRA	SRR4418772	PRJNA292137
Allium cepa	white onions	PAIRED	RNA-Seq	11478281396	SRA	SRR5061848	PRJNA280142
Allium cepa	Yellow onion	PAIRED	RNA-Seq	11139435073	SRA	SRR5061850	PRJNA280142
Allium cepa	A.cepa_control_72hrs_rep2	PAIRED	RNA-Seq	9824435461	SRA	SRR5115623	PRJNA338256
Allium cepa	A.cepa_control_72hrs_rep3	PAIRED	RNA-Seq	9175450289	SRA	SRR5115635	PRJNA338256
Allium cepa	A.cepa_control_72hrs_rep1	PAIRED	RNA-Seq	2514353335	SRA	SRR5115644	PRJNA338256
Allium cepa	Allium cepa-Ap	PAIRED	RNA-Seq	2936617200	SRA	SRR6490341	PRJNA420926
Allium cepa	Allium cepa-Ap	PAIRED	RNA-Seq	3421257000	SRA	SRR6490342	PRJNA420926
Allium cepa	Allium cepa-Ap	PAIRED	RNA-Seq	4839760600	SRA	SRR6490343	PRJNA420926
Allium cepa	Allium cepa-Ap	PAIRED	RNA-Seq	3520029600	SRA	SRR6490344	PRJNA420926
Allium cepa	Allium cepa-Ap	PAIRED	RNA-Seq	3938212000	SRA	SRR6490345	PRJNA420926
Allium cepa	Allium cepa-Ap	PAIRED	RNA-Seq	3400862400	SRA	SRR6490346	PRJNA420926
Allium cepa	Allium cepa-Ap	PAIRED	RNA-Seq	3235884200	SRA	SRR6490347	PRJNA420926
Allium cepa	Allium cepa-Ap	PAIRED	RNA-Seq	3418650400	SRA	SRR6490348	PRJNA420926
Allium cepa	ace	PAIRED	RNA-Seq	5161443840	SRA	SRR9077155	PRJNA542932
Allium cepa	Flower rep1	PAIRED	RNA-Seq	5607581100	inhouse
Allium cepa	Inflorescence stem rep1	PAIRED	RNA-Seq	5635067850	inhouse
Allium cepa	Leaf rep1	PAIRED	RNA-Seq	5689621050	inhouse
Allium cepa	Leaf sheath rep1	PAIRED	RNA-Seq	5635962000	inhouse
Allium cepa	root rep1	PAIRED	RNA-Seq	5604457200	inhouse
Allium cepa	Stem rep1	PAIRED	RNA-Seq	5616651450	inhouse
Allium cepa	Scale leaf rep1	PAIRED	RNA-Seq	5731747800	inhouse
Allium cepa	Flower rep2	PAIRED	RNA-Seq	5763547800	inhouse
Allium cepa	Inflorescence stem rep2	PAIRED	RNA-Seq	5566520250	inhouse
Allium cepa	Leaf rep2	PAIRED	RNA-Seq	5698818750	inhouse
Allium cepa	Leaf sheath rep2	PAIRED	RNA-Seq	5897721600	inhouse
Allium cepa	root rep2	PAIRED	RNA-Seq	5692017900	inhouse
Allium cepa	Stem rep2	PAIRED	RNA-Seq	5588477100	inhouse
Allium cepa	Scale leaf rep2	PAIRED	RNA-Seq	5961884100	inhouse
Allium cepa	Flower rep3	PAIRED	RNA-Seq	5885977800	inhouse
Allium cepa	Inflorescence stem rep3	PAIRED	RNA-Seq	5862266550	inhouse
Allium cepa	Leaf rep3	PAIRED	RNA-Seq	5519639250	inhouse
Allium cepa	Leaf sheath rep3	PAIRED	RNA-Seq	5645496000	inhouse
Allium cepa	root rep3	PAIRED	RNA-Seq	5970211500	inhouse
Allium cepa	Stem rep3	PAIRED	RNA-Seq	5503483500	inhouse
Allium cepa	Scale leaf rep3	PAIRED	RNA-Seq	5510034450	inhouse
Allium fistulosum	SAMD00008825	PAIRED	RNA-Seq	2427612300	SRA	DRR006299	PRJDB863
Allium fistulosum	SAMD00008827	PAIRED	RNA-Seq	2490464520	SRA	DRR006300	PRJDB863
Allium fistulosum	SAMD00008824	PAIRED	RNA-Seq	2497356360	SRA	DRR006301	PRJDB863
Allium fistulosum	SAMD00008823	PAIRED	RNA-Seq	2367981360	SRA	DRR006302	PRJDB863
Allium fistulosum	SAMD00008829	PAIRED	RNA-Seq	2326802760	SRA	DRR006303	PRJDB863
Allium fistulosum	SAMD00008828	PAIRED	RNA-Seq	2420117280	SRA	DRR006304	PRJDB863
Allium fistulosum	SAMD00008822	PAIRED	RNA-Seq	2497033620	SRA	DRR006305	PRJDB863
Allium fistulosum	SAMD00008826	PAIRED	RNA-Seq	2341022760	SRA	DRR006306	PRJDB863
Allium fistulosum	DRS041555	PAIRED	RNA-Seq	6981954600	SRA	DRR031407	PRJDB3595
Allium fistulosum	DRS041556	PAIRED	RNA-Seq	5810588400	SRA	DRR031408	PRJDB3595
Allium fistulosum	DRS041557	PAIRED	RNA-Seq	6622484200	SRA	DRR031409	PRJDB3595
Allium fistulosum	T3	PAIRED	RNA-Seq	4524731460	SRA	SRR1609126	PRJNA261868
Allium fistulosum	T4	PAIRED	RNA-Seq	5026550982	SRA	SRR1609976	PRJNA261868
Allium fistulosum	W1L	PAIRED	RNA-Seq	6030835704	SRA	SRR18828742	PRJNA827977
Allium fistulosum	R3L	PAIRED	RNA-Seq	5971545506	SRA	SRR18828743	PRJNA827977
Allium fistulosum	R2L	PAIRED	RNA-Seq	6434705546	SRA	SRR18828744	PRJNA827977
Allium fistulosum	R1L	PAIRED	RNA-Seq	5574630212	SRA	SRR18828745	PRJNA827977
Allium fistulosum	W3	PAIRED	RNA-Seq	5654702020	SRA	SRR18828746	PRJNA827977
Allium fistulosum	W2	PAIRED	RNA-Seq	5051767184	SRA	SRR18828747	PRJNA827977
Allium fistulosum	W1	PAIRED	RNA-Seq	5888433584	SRA	SRR18828748	PRJNA827977
Allium fistulosum	R3	PAIRED	RNA-Seq	4902472870	SRA	SRR18828749	PRJNA827977
Allium fistulosum	W3L	PAIRED	RNA-Seq	6176664044	SRA	SRR18828750	PRJNA827977
Allium fistulosum	W2L	PAIRED	RNA-Seq	6169632722	SRA	SRR18828751	PRJNA827977
Allium fistulosum	R2	PAIRED	RNA-Seq	5080611072	SRA	SRR18828752	PRJNA827977
Allium fistulosum	R1	PAIRED	RNA-Seq	5096147582	SRA	SRR18828753	PRJNA827977
Allium fistulosum	welsh onion leaves	PAIRED	RNA-Seq	15120344250	SRA	SRR3144595	PRJNA310821
Allium fistulosum	welsh onion	PAIRED	RNA-Seq	7849157400	SRA	SRR8170243	PRJNA504406
Allium fistulosum	welsh onion	PAIRED	RNA-Seq	7181198100	SRA	SRR8170244	PRJNA504406
Allium fistulosum	welsh onion	PAIRED	RNA-Seq	7456938000	SRA	SRR8170245	PRJNA504406
Allium fistulosum	welsh onion	PAIRED	RNA-Seq	6633366900	SRA	SRR8170246	PRJNA504406
Allium fistulosum	welsh onion	PAIRED	RNA-Seq	7010829900	SRA	SRR8170247	PRJNA504406
Allium fistulosum	welsh onion	PAIRED	RNA-Seq	7181314500	SRA	SRR8170248	PRJNA504406
Allium fistulosum	welsh onion	PAIRED	RNA-Seq	7289038800	SRA	SRR8170249	PRJNA504406
Allium fistulosum	welsh onion	PAIRED	RNA-Seq	6819392400	SRA	SRR8170250	PRJNA504406
Allium fistulosum	welsh onion	PAIRED	RNA-Seq	6460259700	SRA	SRR8170251	PRJNA504406
Allium fistulosum	fis	PAIRED	RNA-Seq	10183335200	SRA	SRR9077160	PRJNA542932
Allium fistulosum	gen_FRAS202139832-1r	PAIRED	RNA-Seq	6309940200	CNGB	CNR0620433	CNP0002276
Allium fistulosum	hua_FRAS202139835-1r	PAIRED	RNA-Seq	6333005400	CNGB	CNR0620434	CNP0002276
Allium fistulosum	huajing_FRAS202139836-1r	PAIRED	RNA-Seq	8637474000	CNGB	CNR0620435	CNP0002276
Allium fistulosum	jing_FRAS202139833-1r	PAIRED	RNA-Seq	6244341300	CNGB	CNR0620436	CNP0002276
Allium fistulosum	ye_FRAS202139834-1r	PAIRED	RNA-Seq	6385193400	CNGB	CNR0620437	CNP0002276
Allium fistulosum	155-1	PAIRED	RNA-Seq	11062339500	CNGB	CNR0620438	CNP0002276
Allium fistulosum	155-2	PAIRED	RNA-Seq	9387364500	CNGB	CNR0620439	CNP0002276
Allium fistulosum	155-3	PAIRED	RNA-Seq	8133729000	CNGB	CNR0620440	CNP0002276
Allium fistulosum	16-1	PAIRED	RNA-Seq	7546353600	CNGB	CNR0620441	CNP0002276
Allium fistulosum	16-2	PAIRED	RNA-Seq	7773719700	CNGB	CNR0620442	CNP0002276
Allium fistulosum	16-3	PAIRED	RNA-Seq	7717491600	CNGB	CNR0620443	CNP0002276
Allium fistulosum	184-1	PAIRED	RNA-Seq	7379205900	CNGB	CNR0620444	CNP0002276
Allium fistulosum	184-2	PAIRED	RNA-Seq	7361315100	CNGB	CNR0620445	CNP0002276
Allium fistulosum	184-3	PAIRED	RNA-Seq	7477489200	CNGB	CNR0620446	CNP0002276
Allium fistulosum	S12-1	PAIRED	RNA-Seq	10537724700	CNGB	CNR0620447	CNP0002276
Allium fistulosum	S12-2	PAIRED	RNA-Seq	8262294000	CNGB	CNR0620448	CNP0002276
Allium fistulosum	S12-3	PAIRED	RNA-Seq	10679103900	CNGB	CNR0620449	CNP0002276
Allium fistulosum	S15-1	PAIRED	RNA-Seq	8149131300	CNGB	CNR0620450	CNP0002276
Allium fistulosum	S15-2	PAIRED	RNA-Seq	7360316400	CNGB	CNR0620451	CNP0002276
Allium fistulosum	S15-3	PAIRED	RNA-Seq	7701849900	CNGB	CNR0620452	CNP0002276
Allium fistulosum	S18-1	PAIRED	RNA-Seq	7235740200	CNGB	CNR0620453	CNP0002276
Allium fistulosum	S18-2	PAIRED	RNA-Seq	7487349900	CNGB	CNR0620454	CNP0002276
Allium fistulosum	S18-3	PAIRED	RNA-Seq	11111512500	CNGB	CNR0620455	CNP0002276
Allium fistulosum	Flower rep1	PAIRED	RNA-Seq	11140042500	inhouse
Allium fistulosum	Inflorescence stem rep1	PAIRED	RNA-Seq	11270135700	inhouse
Allium fistulosum	Leaf rep1	PAIRED	RNA-Seq	11016339300	inhouse
Allium fistulosum	Leaf sheath rep1	PAIRED	RNA-Seq	10454180100	inhouse
Allium fistulosum	Young leaf rep1	PAIRED	RNA-Seq	11208914100	inhouse
Allium fistulosum	Stem rep1	PAIRED	RNA-Seq	10244091300	inhouse
Allium fistulosum	Root rep1	PAIRED	RNA-Seq	10138800300	inhouse
Allium fistulosum	Flower rep2	PAIRED	RNA-Seq	11527095600	inhouse
Allium fistulosum	Inflorescence stem rep2	PAIRED	RNA-Seq	10574157900	inhouse
Allium fistulosum	Leaf rep2	PAIRED	RNA-Seq	11397637500	inhouse
Allium fistulosum	Leaf sheath rep2	PAIRED	RNA-Seq	10528181100	inhouse
Allium fistulosum	Young leaf rep2	PAIRED	RNA-Seq	10445248200	inhouse
Allium fistulosum	Stem rep2	PAIRED	RNA-Seq	10546090200	inhouse
Allium fistulosum	Root rep2	PAIRED	RNA-Seq	10474669200	inhouse
Allium fistulosum	Flower rep3	PAIRED	RNA-Seq	11771955600	inhouse
Allium fistulosum	Inflorescence stem rep3	PAIRED	RNA-Seq	9917823000	inhouse
Allium fistulosum	Leaf rep3	PAIRED	RNA-Seq	10121598900	inhouse
Allium fistulosum	Leaf sheath rep3	PAIRED	RNA-Seq	11418994800	inhouse
Allium fistulosum	Young leaf rep3	PAIRED	RNA-Seq	10039576500	inhouse
Allium fistulosum	Stem rep3	PAIRED	RNA-Seq	11006967000	inhouse
Allium fistulosum	Root rep3	PAIRED	RNA-Seq	11020068900	inhouse
Allium fistulosum	Flower rep4	PAIRED	RNA-Seq	11513589600	inhouse
Allium fistulosum	Inflorescence stem rep4	PAIRED	RNA-Seq	11622707700	inhouse
Allium fistulosum	Leaf rep4	PAIRED	RNA-Seq	11535922200	inhouse
Allium fistulosum	Leaf sheath rep4	PAIRED	RNA-Seq	10752844200	inhouse
Allium fistulosum	Young leaf rep4	PAIRED	RNA-Seq	10813336200	inhouse
Allium fistulosum	Stem rep4	PAIRED	RNA-Seq	10909170300	inhouse
Allium fistulosum	Root rep4	PAIRED	RNA-Seq	10852380300	inhouse
Allium macrostemon	leaves of A. macrostemon	PAIRED	RNA-Seq	12484915750	SRA	SRR3144547	PRJNA310801
Allium mongolicum	CK2	PAIRED	RNA-Seq	7291463700	SRA	SRR8704487	PRJNA526320
Allium mongolicum	MIX	PAIRED	RNA-Seq	11163770700	SRA	SRR8704488	PRJNA526320
Allium mongolicum	G48h2	PAIRED	RNA-Seq	7860392100	SRA	SRR8704489	PRJNA526320
Allium mongolicum	G96h1	PAIRED	RNA-Seq	6851649300	SRA	SRR8704490	PRJNA526320
Allium mongolicum	G48h3	PAIRED	RNA-Seq	6685137000	SRA	SRR8704491	PRJNA526320
Allium mongolicum	G48h1	PAIRED	RNA-Seq	7271453400	SRA	SRR8704492	PRJNA526320
Allium mongolicum	CK3	PAIRED	RNA-Seq	7052390700	SRA	SRR8704493	PRJNA526320
Allium mongolicum	CK1	PAIRED	RNA-Seq	5526584700	SRA	SRR8704494	PRJNA526320
Allium mongolicum	G96h3	PAIRED	RNA-Seq	6542046000	SRA	SRR8704495	PRJNA526320
Allium mongolicum	G96h2	PAIRED	RNA-Seq	7744485000	SRA	SRR8704496	PRJNA526320
Allium schoenoprasum	Lt2d_1_R1	PAIRED	RNA-Seq	7185642085	SRA	SRR19650898	PRJNA847160
Allium schoenoprasum	Nt5d_3_R1	PAIRED	RNA-Seq	7066288427	SRA	SRR19650899	PRJNA847160
Allium schoenoprasum	Nt5d_2_R1	PAIRED	RNA-Seq	7032755123	SRA	SRR19650900	PRJNA847160
Allium schoenoprasum	Nt5d_1_R1	PAIRED	RNA-Seq	6840761325	SRA	SRR19650901	PRJNA847160
Allium schoenoprasum	Nt2d_3_R1	PAIRED	RNA-Seq	6867348490	SRA	SRR19650902	PRJNA847160
Allium schoenoprasum	Nt2d_2_R1	PAIRED	RNA-Seq	6945083992	SRA	SRR19650903	PRJNA847160
Allium schoenoprasum	Nt2d_1_R1	PAIRED	RNA-Seq	7024794999	SRA	SRR19650904	PRJNA847160
Allium schoenoprasum	S0d_3_R1	PAIRED	RNA-Seq	6616951966	SRA	SRR19650905	PRJNA847160
Allium schoenoprasum	Lt12d_3_R1	PAIRED	RNA-Seq	7072074285	SRA	SRR19650906	PRJNA847160
Allium schoenoprasum	Lt12d_2_R1	PAIRED	RNA-Seq	6727429275	SRA	SRR19650907	PRJNA847160
Allium schoenoprasum	Lt12d_1_R1	PAIRED	RNA-Seq	6838913728	SRA	SRR19650908	PRJNA847160
Allium schoenoprasum	Lt5d_3_R1	PAIRED	RNA-Seq	7016651972	SRA	SRR19650909	PRJNA847160
Allium schoenoprasum	Lt5d_2_R1	PAIRED	RNA-Seq	7065747268	SRA	SRR19650910	PRJNA847160
Allium schoenoprasum	Lt5d_1_R1	PAIRED	RNA-Seq	7102931678	SRA	SRR19650911	PRJNA847160
Allium schoenoprasum	Lt2d_3_R1	PAIRED	RNA-Seq	6886902012	SRA	SRR19650912	PRJNA847160
Allium schoenoprasum	Lt2d_2_R1	PAIRED	RNA-Seq	7014163199	SRA	SRR19650913	PRJNA847160
Allium schoenoprasum	S0d_2_R1	PAIRED	RNA-Seq	6846681474	SRA	SRR19650914	PRJNA847160
Allium schoenoprasum	S0d_1_R1	PAIRED	RNA-Seq	7228689940	SRA	SRR19650915	PRJNA847160
Allium tuberosum	Atu10	PAIRED	RNA-Seq	8066496406	SRA	SRR12969670	PRJNA673978
Allium tuberosum	Atu9	PAIRED	RNA-Seq	7414405020	SRA	SRR12969671	PRJNA673978
Allium tuberosum	Atu8	PAIRED	RNA-Seq	8004138842	SRA	SRR12969672	PRJNA673978
Allium tuberosum	Atu7	PAIRED	RNA-Seq	8314815906	SRA	SRR12969673	PRJNA673978
Allium tuberosum	Atu6	PAIRED	RNA-Seq	7875562946	SRA	SRR12969674	PRJNA673978
Allium tuberosum	Atu5	PAIRED	RNA-Seq	7988225858	SRA	SRR12969675	PRJNA673978
Allium tuberosum	Atu4	PAIRED	RNA-Seq	6945140508	SRA	SRR12969676	PRJNA673978
Allium tuberosum	Atu3	PAIRED	RNA-Seq	8384094102	SRA	SRR12969677	PRJNA673978
Allium tuberosum	Atu18	PAIRED	RNA-Seq	6959409404	SRA	SRR12969678	PRJNA673978
Allium tuberosum	Atu17	PAIRED	RNA-Seq	6812793840	SRA	SRR12969679	PRJNA673978
Allium tuberosum	Atu16	PAIRED	RNA-Seq	7185105782	SRA	SRR12969680	PRJNA673978
Allium tuberosum	Atu15	PAIRED	RNA-Seq	8107251004	SRA	SRR12969681	PRJNA673978
Allium tuberosum	Atu14	PAIRED	RNA-Seq	8065317398	SRA	SRR12969682	PRJNA673978
Allium tuberosum	Atu13	PAIRED	RNA-Seq	7202622386	SRA	SRR12969683	PRJNA673978
Allium tuberosum	Atu12	PAIRED	RNA-Seq	7040722300	SRA	SRR12969684	PRJNA673978
Allium tuberosum	Atu11	PAIRED	RNA-Seq	7220168888	SRA	SRR12969685	PRJNA673978
Allium tuberosum	Atu2	PAIRED	RNA-Seq	8145560610	SRA	SRR12969686	PRJNA673978
Allium tuberosum	Atu1	PAIRED	RNA-Seq	7549704644	SRA	SRR12969687	PRJNA673978
Allium tuberosum	SD-1	PAIRED	RNA-Seq	9495296700	SRA	SRR25211030	PRJNA989054
Allium tuberosum	MoD-3	PAIRED	RNA-Seq	9100320000	SRA	SRR25211031	PRJNA989054
Allium tuberosum	MoD-2	PAIRED	RNA-Seq	9354592800	SRA	SRR25211032	PRJNA989054
Allium tuberosum	MoD-1	PAIRED	RNA-Seq	9204576300	SRA	SRR25211033	PRJNA989054
Allium tuberosum	MiD-3	PAIRED	RNA-Seq	9191892000	SRA	SRR25211034	PRJNA989054
Allium tuberosum	MiD-2	PAIRED	RNA-Seq	9013515600	SRA	SRR25211035	PRJNA989054
Allium tuberosum	MiD-1	PAIRED	RNA-Seq	9013887000	SRA	SRR25211036	PRJNA989054
Allium tuberosum	CK-3	PAIRED	RNA-Seq	9372155400	SRA	SRR25211037	PRJNA989054
Allium tuberosum	RW-3	PAIRED	RNA-Seq	9801519600	SRA	SRR25211038	PRJNA989054
Allium tuberosum	RW-2	PAIRED	RNA-Seq	9154601700	SRA	SRR25211039	PRJNA989054
Allium tuberosum	RW-1	PAIRED	RNA-Seq	9318837600	SRA	SRR25211040	PRJNA989054
Allium tuberosum	SD-3	PAIRED	RNA-Seq	8759756100	SRA	SRR25211041	PRJNA989054
Allium tuberosum	CK-2	PAIRED	RNA-Seq	9292417200	SRA	SRR25211043	PRJNA989054
Allium tuberosum	leaves of chinese chives	PAIRED	RNA-Seq	13678517500	SRA	SRR3144543	PRJNA310799

## Sheet: TableS4
Supplementary Table 4. Variation datasets integrated in AlliumDB.
Species	Accession ID	Locations		Clean_reads	LibraryStrategy	Source	Accession
Allium sativum	S1	Guizhou, China		8220399300	GBS	CNGB	GVM000305
Allium sativum	S2	\, Australia		7670171100	GBS	CNGB	GVM000305
Allium sativum	S3	\, Australia		7149621000	GBS	CNGB	GVM000305
Allium sativum	S5	Tianjin, China		8228666700	GBS	CNGB	GVM000305
Allium sativum	S7	Guizhou, China		7012998900	GBS	CNGB	GVM000305
Allium sativum	S8	Anhui, China		7766958600	GBS	CNGB	GVM000305
Allium sativum	S9	Shandong, China		8074905900	GBS	CNGB	GVM000305
Allium sativum	S10	Shandong, China		7349720400	GBS	CNGB	GVM000305
Allium sativum	S11	Shandong, China		6329820300	GBS	CNGB	GVM000305
Allium sativum	S12	Shandong, China		5992631100	GBS	CNGB	GVM000305
Allium sativum	S13	Shandong, China		6219703200	GBS	CNGB	GVM000305
Allium sativum	S14	Shandong, China		6530148900	GBS	CNGB	GVM000305
Allium sativum	S15	Hunan, China		6620320200	GBS	CNGB	GVM000305
Allium sativum	S16	Shandong, China		5732655900	GBS	CNGB	GVM000305
Allium sativum	S17	Shandong, China		6316511700	GBS	CNGB	GVM000305
Allium sativum	S18	\, China		6081996000	GBS	CNGB	GVM000305
Allium sativum	S19	Sichuan, China		5720379600	GBS	CNGB	GVM000305
Allium sativum	S20	Jiangsu, China		6063307500	GBS	CNGB	GVM000305
Allium sativum	S21	Sichuan, China		6595130700	GBS	CNGB	GVM000305
Allium sativum	S22	Hebei, China		6494672700	GBS	CNGB	GVM000305
Allium sativum	S23	Shanxi, China		5322309300	GBS	CNGB	GVM000305
Allium sativum	S24	Gansu, China		5315090700	GBS	CNGB	GVM000305
Allium sativum	S25	Henan, China		6332478000	GBS	CNGB	GVM000305
Allium sativum	S26	Henan, China		5728985100	GBS	CNGB	GVM000305
Allium sativum	S27	Guizhou, China		5333161800	GBS	CNGB	GVM000305
Allium sativum	S28	\, Republic of Korea		6521699100	GBS	CNGB	GVM000305
Allium sativum	S29	Shanxi, China		5827397400	GBS	CNGB	GVM000305
Allium sativum	S30	Hebei, China		5704828200	GBS	CNGB	GVM000305
Allium sativum	S31	Shandong, China		5822091000	GBS	CNGB	GVM000305
Allium sativum	S33	Heilongjiang, China		5713364100	GBS	CNGB	GVM000305
Allium sativum	S35	Hubei, China		5806597800	GBS	CNGB	GVM000305
Allium sativum	S36	Hubei, China		7342833000	GBS	CNGB	GVM000305
Allium sativum	S37	Hubei, China		6871116000	GBS	CNGB	GVM000305
Allium sativum	S38	Xinjiang, China		6465825600	GBS	CNGB	GVM000305
Allium sativum	S39	Shandong, China		8317316700	GBS	CNGB	GVM000305
Allium sativum	S40	\, Canada		7938772800	GBS	CNGB	GVM000305
Allium sativum	S41	Xinjiang, China		7022103900	GBS	CNGB	GVM000305
Allium sativum	S42	\, Canada		6237162000	GBS	CNGB	GVM000305
Allium sativum	S43	Shandong, China		7393365900	GBS	CNGB	GVM000305
Allium sativum	S44	Shandong, China		7276368900	GBS	CNGB	GVM000305
Allium sativum	S45	Shandong, China		6768219300	GBS	CNGB	GVM000305
Allium sativum	S46	Shandong, China		7301588100	GBS	CNGB	GVM000305
Allium sativum	S47	Shandong, China		6353775900	GBS	CNGB	GVM000305
Allium sativum	S48	Shandong, China		5537865600	GBS	CNGB	GVM000305
Allium sativum	S49	Shandong, China		7773168000	GBS	CNGB	GVM000305
Allium sativum	S50	Shandong, China		6959590800	GBS	CNGB	GVM000305
Allium sativum	S51	Shandong, China		6853417500	GBS	CNGB	GVM000305
Allium sativum	S52	Shandong, China		7762099500	GBS	CNGB	GVM000305
Allium sativum	S53	Shandong, China		7863099600	GBS	CNGB	GVM000305
Allium sativum	S54	Shandong, China		7104863100	GBS	CNGB	GVM000305
Allium sativum	S55	Shandong, China		7564708200	GBS	CNGB	GVM000305
Allium sativum	S56	Shandong, China		7883796000	GBS	CNGB	GVM000305
Allium sativum	S58	Shandong, China		6878725500	GBS	CNGB	GVM000305
Allium sativum	S59	Shandong, China		6969791100	GBS	CNGB	GVM000305
Allium sativum	S60	Gansu, China		6765786300	GBS	CNGB	GVM000305
Allium sativum	S61	Gansu, China		6029265000	GBS	CNGB	GVM000305
Allium sativum	S62	Gansu, China		5416068300	GBS	CNGB	GVM000305
Allium sativum	S63	Henan, China		5775033900	GBS	CNGB	GVM000305
Allium sativum	S64	Shanxi, China		6646668000	GBS	CNGB	GVM000305
Allium sativum	S65	Guizhou, China		5448606900	GBS	CNGB	GVM000305
Allium sativum	S66	San Francisco, Amrica		5227972800	GBS	CNGB	GVM000305
Allium sativum	S67	San Francisco, Amrica		5544821100	GBS	CNGB	GVM000305
Allium sativum	S68	San Francisco, Amrica		4956630000	GBS	CNGB	GVM000305
Allium sativum	S69	Gansu, China		5509871400	GBS	CNGB	GVM000305
Allium sativum	S70	Shanxi, China		5662395000	GBS	CNGB	GVM000305
Allium sativum	S71	\, China		5647780800	GBS	CNGB	GVM000305
Allium sativum	S73	Shanxi, China		5548606200	GBS	CNGB	GVM000305
Allium sativum	S74	Sichuan, China		5960800800	GBS	CNGB	GVM000305
Allium sativum	S75	Jiangsu, China		4819368000	GBS	CNGB	GVM000305
Allium sativum	S76	Jiangsu, China		5287312800	GBS	CNGB	GVM000305
Allium sativum	S77	Henan, China		5479278900	GBS	CNGB	GVM000305
Allium sativum	S78	Henan, China		5314539300	GBS	CNGB	GVM000305
Allium sativum	S79	Henan, China		5211996600	GBS	CNGB	GVM000305
Allium sativum	S80	Henan, China		5459766300	GBS	CNGB	GVM000305
Allium sativum	S81	Xinjiang, China		5663703300	GBS	CNGB	GVM000305
Allium sativum	S82	\, Japan		4928729700	GBS	CNGB	GVM000305
Allium sativum	S83	\, Japan		5385566700	GBS	CNGB	GVM000305
Allium sativum	S85	Shandong, China		4547778000	GBS	CNGB	GVM000305
Allium sativum	S86	Sichuan, China		5375544300	GBS	CNGB	GVM000305
Allium sativum	S87	Jiangsu, China		9103046100	GBS	CNGB	GVM000305
Allium sativum	S88	\, Russia		8647165800	GBS	CNGB	GVM000305
Allium sativum	S89	Taiwan, China		6755923800	GBS	CNGB	GVM000305
Allium ampeloprosum	S90	Taiwan, China		6803820600	GBS	CNGB	GVM000305
Allium sativum	S91	Shandong, China		8405758500	GBS	CNGB	GVM000305
Allium sativum	S92	\, Greece		7783977000	GBS	CNGB	GVM000305
Allium sativum	S93	\, Thailand		6602491800	GBS	CNGB	GVM000305
Allium sativum	S94	Sichuan, China		7084068000	GBS	CNGB	GVM000305
Allium sativum	S95	\, Ukraine		7285629600	GBS	CNGB	GVM000305
Allium sativum	S96	\, Ukraine		7323606300	GBS	CNGB	GVM000305
Allium sativum	S97	Guizhou, China		6768968700	GBS	CNGB	GVM000305
Allium sativum	S98	\, Spain		7883324100	GBS	CNGB	GVM000305
Allium sativum	S99	Xizang, China		6476512200	GBS	CNGB	GVM000305
Allium sativum	S100	Xizang, China		7838832900	GBS	CNGB	GVM000305
Allium sativum	S101	Xizang, China		7135897800	GBS	CNGB	GVM000305
Allium sativum	S102	Hubei, China		6504315000	GBS	CNGB	GVM000305
Allium sativum	S103	Xinjiang, China		7320323400	GBS	CNGB	GVM000305
Allium sativum	S104	Xinjiang, China		7064345100	GBS	CNGB	GVM000305
Allium sativum	S105	Xinjiang, China		6785403000	GBS	CNGB	GVM000305
Allium sativum	S106	Xinjiang, China		5984794800	GBS	CNGB	GVM000305
Allium sativum	S108	Xinjiang, China		6952014600	GBS	CNGB	GVM000305
Allium sativum	S109	Henan, China		7042033500	GBS	CNGB	GVM000305
Allium sativum	S110	Henan, China		6604758000	GBS	CNGB	GVM000305
Allium sativum	S111	Shanxi, China		6236484000	GBS	CNGB	GVM000305
Allium sativum	S112	Anhui, China		5793909900	GBS	CNGB	GVM000305
Allium sativum	S113	Jiangsu, China		7010980800	GBS	CNGB	GVM000305
Allium sativum	S114	Shanxi, China		7034528400	GBS	CNGB	GVM000305
Allium sativum	S116	Xiangjiang, China		7111897800	GBS	CNGB	GVM000305
Allium sativum	S117	Xinjiang, China		6053031600	GBS	CNGB	GVM000305
Allium sativum	S118	Shandong, China		6720556200	GBS	CNGB	GVM000305
Allium sativum	S119	Shandong, China		6376476300	GBS	CNGB	GVM000305
Allium sativum	S120	Shandong, China		5757858900	GBS	CNGB	GVM000305
Allium sativum	S121	\, India		4460530500	GBS	CNGB	GVM000305
Allium sativum	S122	Hebei, China		6404418600	GBS	CNGB	GVM000305
Allium sativum	S123	Shanxi, China		6528221400	GBS	CNGB	GVM000305
Allium sativum	S124	Guangxi, China		6658012800	GBS	CNGB	GVM000305
Allium sativum	S125	Guangxi, China		6909276600	GBS	CNGB	GVM000305
Allium sativum	S126	Guangxi, China		7053145800	GBS	CNGB	GVM000305
Allium sativum	S127	Sichuan, China		5916123000	GBS	CNGB	GVM000305
Allium sativum	S128	Yunna, China		6311693100	GBS	CNGB	GVM000305
Allium sativum	S129	Yunan, China		6683104200	GBS	CNGB	GVM000305
Allium sativum	S130	Xinjiang, China		6191300400	GBS	CNGB	GVM000305
Allium sativum	S131	Sichuan, China		6495099900	GBS	CNGB	GVM000305
Allium sativum	S132	Henan, China		6134934300	GBS	CNGB	GVM000305
Allium sativum	S133	Henan, China		5824419900	GBS	CNGB	GVM000305
Allium sativum	S134	Henan, China		6101947500	GBS	CNGB	GVM000305
Allium sativum	S135	Yunna, China		6060572700	GBS	CNGB	GVM000305
Allium sativum	S136	Shandong, China		6262239300	GBS	CNGB	GVM000305
Allium sativum	S138	Shandong, China		6007335600	GBS	CNGB	GVM000305
Allium sativum	S139	\, Turkey		5778147900	GBS	CNGB	GVM000305
Allium sativum	S142	Toronto, Canada		5485028400	GBS	CNGB	GVM000305
Allium sativum	S143	Toronto, Canada		5969922000	GBS	CNGB	GVM000305
Allium sativum	S144	Toronto, Canada		6422780700	GBS	CNGB	GVM000305
Allium sativum	S145	Toronto, Canada		6320961900	GBS	CNGB	GVM000305
Allium sativum	S146	Toronto, Canada		5851679100	GBS	CNGB	GVM000305
Allium sativum	S147	Toronto, Canada		5934189300	GBS	CNGB	GVM000305
Allium sativum	S148	Toronto, Canada		6151954500	GBS	CNGB	GVM000305
Allium sativum	S149	Toronto, Canada		5500271100	GBS	CNGB	GVM000305
Allium sativum	S150	Toronto, Canada		5670454500	GBS	CNGB	GVM000305
Allium sativum	S151	Toronto, Canada		5737578000	GBS	CNGB	GVM000305
Allium sativum	S152	Toronto, Canada		7664557800	GBS	CNGB	GVM000305
Allium sativum	S153	Toronto, Canada		5605416900	GBS	CNGB	GVM000305
Allium sativum	S154	Toronto, Canada		5713759500	GBS	CNGB	GVM000305
Allium sativum	S155	Toronto, Canada		5654541000	GBS	CNGB	GVM000305
Allium sativum	S156	Toronto, Canada		6083701800	GBS	CNGB	GVM000305
Allium sativum	S157	Toronto, Canada		6184978800	GBS	CNGB	GVM000305
Allium sativum	S158	Toronto, Canada		6473447700	GBS	CNGB	GVM000305
Allium sativum	S159	Toronto, Canada		6804045300	GBS	CNGB	GVM000305
Allium sativum	S169	Toronto, Canada		6229425600	GBS	CNGB	GVM000305
Allium sativum	S170	Toronto, Canada		6636425700	GBS	CNGB	GVM000305
Allium sativum	S172	Toronto, Canada		6510063900	GBS	CNGB	GVM000305
Allium sativum	S173	Toronto, Canada		6108716700	GBS	CNGB	GVM000305
Allium sativum	S174	Toronto, Canada		6121295700	GBS	CNGB	GVM000305
Allium sativum	S175	Toronto, Canada		7153668600	GBS	CNGB	GVM000305
Allium sativum	S176	Toronto, Canada		5799808500	GBS	CNGB	GVM000305
Allium sativum	S177	Toronto, Canada		5624973900	GBS	CNGB	GVM000305
Allium sativum	S179	Toronto, Canada		6117069300	GBS	CNGB	GVM000305
Allium sativum	S181	Toronto, Canada		6064191600	GBS	CNGB	GVM000305
Allium sativum	S182	\, Eygpt		6048420000	GBS	CNGB	GVM000305
Allium sativum	S183	\, Eygpt		7260514200	GBS	CNGB	GVM000305
Allium sativum	S186	Guizhou, China		5921065500	GBS	CNGB	GVM000305
Allium sativum	S187	Shandong, China		5656439400	GBS	CNGB	GVM000305
Allium sativum	S188	Shandong, China		6883087500	GBS	CNGB	GVM000305
Allium sativum	S189	Hebei, China		6181285200	GBS	CNGB	GVM000305
Allium sativum	S190	Hebei, China		6943586400	GBS	CNGB	GVM000305
Allium sativum	S191	Shandong, China		6569902500	GBS	CNGB	GVM000305
Allium sativum	S192	Henan, China		6252219900	GBS	CNGB	GVM000305
Allium sativum	S193	Guizhou, China		6063352800	GBS	CNGB	GVM000305
Allium sativum	S194	Guizhou, China		6273345300	GBS	CNGB	GVM000305
Allium sativum	S195	Guizhou, China		6323663100	GBS	CNGB	GVM000305
Allium sativum	S196	Hubei, China		6069892200	GBS	CNGB	GVM000305
Allium sativum	S197	Shandong, China		7187042100	GBS	CNGB	GVM000305
Allium sativum	S198	Shandong, China		7578689100	GBS	CNGB	GVM000305
Allium sativum	S199	Shandong, China		7193957100	GBS	CNGB	GVM000305
Allium sativum	S201	Shandong, China		6557732400	GBS	CNGB	GVM000305
Allium sativum	S202	Shandong, China		6535846800	GBS	CNGB	GVM000305
Allium sativum	S203	San Francisco, Amrica		6460632300	GBS	CNGB	GVM000305
Allium sativum	S204	San Francisco, Amrica		6344702400	GBS	CNGB	GVM000305
Allium ampeloprosum	S205	\, Greece		7507225200	GBS	CNGB	GVM000305
Allium sativum	S207	Neimenggu, China		7372730100	GBS	CNGB	GVM000305
Allium sativum	S208	Jilin, China		7290684900	GBS	CNGB	GVM000305
Allium sativum	S209	Jilin, China		7559205900	GBS	CNGB	GVM000305
Allium sativum	S210	Jilin, China		5021074200	GBS	CNGB	GVM000305
Allium sativum	S211	Jilin, China		7212075000	GBS	CNGB	GVM000305
Allium sativum	S212	Jiangsu, China		6992444100	GBS	CNGB	GVM000305
Allium sativum	S213	Qinghai, China		7332083700	GBS	CNGB	GVM000305
Allium sativum	S214	\, Japan		5739172500	GBS	CNGB	GVM000305
Allium sativum	S215	Shanxi, China		7257412200	GBS	CNGB	GVM000305
Allium sativum	S216	Jiangsu, China		5707422000	GBS	CNGB	GVM000305
Allium sativum	S217	Jinxiang, China		7588794000	GBS	CNGB	GVM000305
Allium sativum	S218	Jinxiang, China		7257014100	GBS	CNGB	GVM000305
Allium sativum	S219	Tianjin, China		6587367000	GBS	CNGB	GVM000305
Allium sativum	S220	Shandong, China		7537545900	GBS	CNGB	GVM000305
Allium sativum	S221	Xinjiang, China		7998853800	GBS	CNGB	GVM000305
Allium sativum	S222	Xinjiang, China		6984100800	GBS	CNGB	GVM000305
Allium sativum	S223	Xinjiang, China		7262034600	GBS	CNGB	GVM000305
Allium sativum	S225	Xinjiang, China		7506251700	GBS	CNGB	GVM000305
Allium ampeloprosum	S226	Yunnan, China		7405407300	GBS	CNGB	GVM000305
Allium sativum	S227	Jinxiang, China		7836954600	GBS	CNGB	GVM000305
Allium sativum	S228	Jinxiang, China		7668391500	GBS	CNGB	GVM000305
Allium sativum	S229	Jinxiang, China		6938582100	GBS	CNGB	GVM000305
Allium sativum	S230	\, Greece		7117882800	GBS	CNGB	GVM000305
Allium sativum	S231	Jinxiang, China		7034804400	GBS	CNGB	GVM000305
Allium sativum	S232	\, Israel		7832351100	GBS	CNGB	GVM000305
Allium sativum	S233	Jinxiang, China		7501395300	GBS	CNGB	GVM000305
Allium sativum	S234	Jinxiang, China		7512763200	GBS	CNGB	GVM000305
Allium sativum	S235	Jinxiang, China		6989107800	GBS	CNGB	GVM000305
Allium sativum	S236	Yunan, China		6559911000	GBS	CNGB	GVM000305
Allium sativum	S237	Sichuan, China		7058874300	GBS	CNGB	GVM000305
Allium sativum	S238	Jiangsu, China		6049068300	GBS	CNGB	GVM000305
Allium sativum	S239	Shandong, China		6072001200	GBS	CNGB	GVM000305
Allium sativum	S240	Jiangsu, China		7383238800	GBS	CNGB	GVM000305
Allium sativum	S241	Shandong, China		7442427000	GBS	CNGB	GVM000305
Allium sativum	S242	Shandong, China		6556586100	GBS	CNGB	GVM000305
Allium sativum	S243	Xinjiang, China		6701110500	GBS	CNGB	GVM000305
Allium sativum	S244	Gansu, China		8111490000	GBS	CNGB	GVM000305
Allium sativum	S245	Jiangsu, China		8501627400	GBS	CNGB	GVM000305
Allium sativum	S246	Xizang, China		5024090100	GBS	CNGB	GVM000305
Allium sativum	S247	Salt Spring Island, Canada		8344226700	GBS	CNGB	GVM000305
Allium sativum	S248	Sichuan, China		8034626700	GBS	CNGB	GVM000305
Allium sativum	S249	Guizhou, China		7303419300	GBS	CNGB	GVM000305
Allium sativum	S250	Shandong, China		8312688000	GBS	CNGB	GVM000305
Allium sativum	S251	Zhengjiang, China		8281820700	GBS	CNGB	GVM000305
Allium sativum	S252	Guizhou, China		7663102200	GBS	CNGB	GVM000305
Allium sativum	S253	Guizhou, China		8315952900	GBS	CNGB	GVM000305
Allium sativum	S254	Gansu, China		5453111700	GBS	CNGB	GVM000305
Allium sativum	S255	Guizhou, China		8356425600	GBS	CNGB	GVM000305
Allium sativum	S256	Yunna, China		8602516800	GBS	CNGB	GVM000305
Allium sativum	S257	Persian, Canada		7344395700	GBS	CNGB	GVM000305
Allium sativum	S258	Xinjiang, China		8022040800	GBS	CNGB	GVM000305
Allium sativum	S259	Xinjiang, China		7921007700	GBS	CNGB	GVM000305
Allium sativum	S260	Luanda, Angola		6883641000	GBS	CNGB	GVM000305
Allium sativum	S261	Xinjiang, China		8611489200	GBS	CNGB	GVM000305
Allium sativum	S269	Sichuan, China		8483056500	GBS	CNGB	GVM000305
Allium sativum	S5	Tianjin, China		142394546100	resequencing	CNGB	GVM000277
Allium sativum	S7	Guizhou, China		143742585000	resequencing	CNGB	GVM000277
Allium sativum	S9	Shandong, China		142806345300	resequencing	CNGB	GVM000277
Allium sativum	S14	Shandong, China		146974521600	resequencing	CNGB	GVM000277
Allium sativum	S15	Hunan, China		148491937500	resequencing	CNGB	GVM000277
Allium sativum	S18	, China		139126997700	resequencing	CNGB	GVM000277
Allium sativum	S19	Sichuan, China		151710106800	resequencing	CNGB	GVM000277
Allium sativum	S21	, China		152336723700	resequencing	CNGB	GVM000277
Allium sativum	S22	Hebei, China		137149184700	resequencing	CNGB	GVM000277
Allium sativum	S24	Gansu, China		153094020900	resequencing	CNGB	GVM000277
Allium sativum	S25	Henan, China		186384898800	resequencing	CNGB	GVM000277
Allium sativum	S29	Shanxi, China		182747675100	resequencing	CNGB	GVM000277
Allium sativum	S30	Hebei, China		149804631600	resequencing	CNGB	GVM000277
Allium sativum	S31	Shandong, China		149454000900	resequencing	CNGB	GVM000277
Allium sativum	S33	Heilongjiang, China		137548624200	resequencing	CNGB	GVM000277
Allium sativum	S38	Xinjiang, China		147463413300	resequencing	CNGB	GVM000277
Allium sativum	S39	Shandong, China		163736338800	resequencing	CNGB	GVM000277
Allium sativum	S41	Xinjiang, China		171818216700	resequencing	CNGB	GVM000277
Allium sativum	S46	Shandong, China		183566781900	resequencing	CNGB	GVM000277
Allium sativum	S54	Shandong, China		163347577800	resequencing	CNGB	GVM000277
Allium sativum	S56	Shandong, China		148631334300	resequencing	CNGB	GVM000277
Allium sativum	S59	Shandong, China		172862753700	resequencing	CNGB	GVM000277
Allium sativum	S60	Gansu, China		170903529600	resequencing	CNGB	GVM000277
Allium sativum	S61	Gansu, China		174405924000	resequencing	CNGB	GVM000277
Allium sativum	S64	Shanxi, China		148728815700	resequencing	CNGB	GVM000277
Allium sativum	S209	Jilin, China		164553336300	resequencing	CNGB	GVM000277
Allium sativum	S78	Henan, China		175304995800	resequencing	CNGB	GVM000277
Allium sativum	S81	Xinjiang, China		146279477400	resequencing	CNGB	GVM000277
Allium sativum	S82	, Japan		175021145700	resequencing	CNGB	GVM000277
Allium sativum	S85	, China		160286961300	resequencing	CNGB	GVM000277
Allium sativum	S88	, Russia		152126174100	resequencing	CNGB	GVM000277
Allium sativum	S89	Taiwan, China		154467881400	resequencing	CNGB	GVM000277
Allium sativum	S92	Xinjiang, China		178814290200	resequencing	CNGB	GVM000277
Allium sativum	S93	, Thailand		179230468200	resequencing	CNGB	GVM000277
Allium sativum	S97	Guizhou, China		157193827200	resequencing	CNGB	GVM000277
Allium sativum	S98	, Spain		153971376000	resequencing	CNGB	GVM000277
Allium sativum	S110	Henan, China		163163169600	resequencing	CNGB	GVM000277
Allium sativum	S111	Shanxi, China		141796095900	resequencing	CNGB	GVM000277
Allium sativum	S116	Xiangjiang, China		176547510900	resequencing	CNGB	GVM000277
Allium sativum	S117	Xinjiang, China		147061484100	resequencing	CNGB	GVM000277
Allium sativum	S119	Shandong, China		152369654700	resequencing	CNGB	GVM000277
Allium sativum	S122	Hebei, China		160080133500	resequencing	CNGB	GVM000277
Allium sativum	S123	Shanxi, China		153374299800	resequencing	CNGB	GVM000277
Allium sativum	S125	Guangxi, China		181505220900	resequencing	CNGB	GVM000277
Allium sativum	S129	Yunan, China		145023604200	resequencing	CNGB	GVM000277
Allium sativum	S130	Xinjiang, China		159118792200	resequencing	CNGB	GVM000277
Allium sativum	S131	, China		171700718700	resequencing	CNGB	GVM000277
Allium sativum	S133	Henan, China		141087003900	resequencing	CNGB	GVM000277
Allium sativum	S136	, China		193097874300	resequencing	CNGB	GVM000277
Allium sativum	S139	, Turkey		180599676900	resequencing	CNGB	GVM000277
Allium sativum	S144	, Canada		271968672300	resequencing	CNGB	GVM000277
Allium sativum	S148	, Canada		158660793300	resequencing	CNGB	GVM000277
Allium sativum	S150	, Canada		140008780800	resequencing	CNGB	GVM000277
Allium sativum	S182	, Eygpt		150828623700	resequencing	CNGB	GVM000277
Allium sativum	S183	, Eygpt		150963690300	resequencing	CNGB	GVM000277
Allium sativum	S190	Hebei, China		167757605400	resequencing	CNGB	GVM000277
Allium sativum	S191	Shandong, China		157217008800	resequencing	CNGB	GVM000277
Allium sativum	S196	Hubei, China		140407275300	resequencing	CNGB	GVM000277
Allium sativum	S197	Shandong, China		157522563300	resequencing	CNGB	GVM000277
Allium sativum	S198	, China		138118809600	resequencing	CNGB	GVM000277
Allium sativum	S201	Shandong, China		163165418700	resequencing	CNGB	GVM000277
Allium sativum	S202	Shandong, China		181041677700	resequencing	CNGB	GVM000277
Allium sativum	S210	Jilin, China		192650559300	resequencing	CNGB	GVM000277
Allium sativum	S212	Jiangsu, China		161610669300	resequencing	CNGB	GVM000277
Allium sativum	S213	Qinghai, China		149803891800	resequencing	CNGB	GVM000277
Allium sativum	S215	Shanxi, China		165200871600	resequencing	CNGB	GVM000277
Allium sativum	S220	Shandong, China		156474864900	resequencing	CNGB	GVM000277
Allium sativum	S225	Xinjiang, China		144460846200	resequencing	CNGB	GVM000277
Allium sativum	S230	, Greece		175956751200	resequencing	CNGB	GVM000277
Allium sativum	S232	, Israel		190422735900	resequencing	CNGB	GVM000277
Allium sativum	S236	Yunan, China		163761894900	resequencing	CNGB	GVM000277
Allium sativum	S237	Sichuan, China		152857224300	resequencing	CNGB	GVM000277
Allium sativum	S238	Jiangsu, China		137712890400	resequencing	CNGB	GVM000277
Allium sativum	S240	Jiangsu, China		152670971100	resequencing	CNGB	GVM000277
Allium sativum	S241	Shandong, China		175028026800	resequencing	CNGB	GVM000277
Allium sativum	S246	Xizang, China		168390294300	resequencing	CNGB	GVM000277
Allium sativum	S248	Sichuan, China		155700591000	resequencing	CNGB	GVM000277
Allium sativum	S249	Guizhou, China		145179123300	resequencing	CNGB	GVM000277
Allium sativum	S254	Gansu, China		153918863700	resequencing	CNGB	GVM000277
Allium sativum	S258	Xinjiang, China		179110050600	resequencing	CNGB	GVM000277
Allium sativum	S259	Xinjiang, China		151488580800	resequencing	CNGB	GVM000277
Allium sativum	S261	Xiangjiang, China		142341104100	resequencing	CNGB	GVM000277
Allium sativum	S269	Sichuan, China		170960366400	resequencing	CNGB	GVM000277
Allium sativum	S243	Xinjiang, China		174541539300	resequencing	CNGB	GVM000277
Allium cepa var. proliferum	LC013	Shanxi， China		129012000000	resequencing	CNGB	CNR0540919
Allium cepa var. proliferum	LC001	Neimenggu, China		119579000000	resequencing	CNGB	CNR0540972
Allium cepa var. proliferum	LC002	Gansu， China		130274000000	resequencing	CNGB	CNR0540973
Allium cepa var. proliferum	LC003	Neimenggu, China		116827000000	resequencing	CNGB	CNR0540974
Allium cepa var. proliferum	LC008	Ningxia， China		119549000000	resequencing	CNGB	CNR0540977
Allium cepa var. proliferum	LC009	Gansu， China		126921000000	resequencing	CNGB	CNR0540978
Allium cepa var. proliferum	LC010	Ningxia， China		116701000000	resequencing	CNGB	CNR0540979
Allium cepa var. proliferum	LC011	Ningxia， China		122189000000	resequencing	CNGB	CNR0540980
Allium cepa var. proliferum	LC012	Ningxia， China		123209000000	resequencing	CNGB	CNR0540981
Allium fistulosum. L var. caepitosum Makino	C15	Guizhou, China		119531000000	resequencing	CNGB	CNR0540907
Allium fistulosum. L var. caepitosum Makino	C184	Gansu， China		120940000000	resequencing	CNGB	CNR0540920
Allium fistulosum. L var. caepitosum Makino	C185	Gansu， China		115512000000	resequencing	CNGB	CNR0540921
Allium fistulosum. L var. caepitosum Makino	C42	Jinlin, China		120558000000	resequencing	CNGB	CNR0540944
Allium fistulosum. L var. caepitosum Makino	C50	Qinghai, China		119921000000	resequencing	CNGB	CNR0540950
Allium fistulosum. L var. caepitosum Makino	C58	Shanxi， China		116316000000	resequencing	CNGB	CNR0540954
Allium fistulosum. L var. caepitosum Makino	C61	Yunnan, China		124021000000	resequencing	CNGB	CNR0540956
Allium fistulosum. L var. caepitosum Makino	C68	Sichuan, China		117990000000	resequencing	CNGB	CNR0540960
Allium fistulosum. L var. caepitosum Makino	C70	Sichuan, China		120880000000	resequencing	CNGB	CNR0540962
Allium fistulosum. L var. caepitosum Makino	C71	Sichuan, China		132554000000	resequencing	CNGB	CNR0540963
Allium fistulosum. L var gigantum Makino	C149	Netherlands, Europe		117138000000	resequencing	CNGB	CNR0540906
Allium fistulosum. L var. caepitosum Makino	C11	Shandong, China		117954000000	resequencing	CNGB	CNR0540900
Allium fistulosum. L var. caepitosum Makino	C12	Shandong, China		115260000000	resequencing	CNGB	CNR0540902
Allium fistulosum. L var gigantum Makino	C14	Peking, China		123073000000	resequencing	CNGB	CNR0540905
Allium fistulosum. L var gigantum Makino	C16	Tianjing, China		115862000000	resequencing	CNGB	CNR0540910
Allium fistulosum. L var gigantum Makino	C17	Tianjing, China		116795000000	resequencing	CNGB	CNR0540914
Allium fistulosum. L var gigantum Makino	C186	Liaoning, China		127718000000	resequencing	CNGB	CNR0540922
Allium fistulosum. L var gigantum Makino	C187	Liaoning, China		116397000000	resequencing	CNGB	CNR0540923
Allium fistulosum. L var. caepitosum Makino	C189	Neimenggu, China		126694000000	resequencing	CNGB	CNR0540925
Allium fistulosum. L var gigantum Makino	C20	Henan, China		117317000000	resequencing	CNGB	CNR0540931
Allium fistulosum. L var. caepitosum Makino	C24	Henan, China		116200000000	resequencing	CNGB	CNR0540932
Allium fistulosum. L var gigantum Makino	C25	Henan, China		124839000000	resequencing	CNGB	CNR0540933
Allium fistulosum. L var gigantum Makino	C29	Henan, China		124004000000	resequencing	CNGB	CNR0540934
Allium fistulosum. L var. caepitosum Makino	C32	Anhui, China		115806000000	resequencing	CNGB	CNR0540936
Allium fistulosum. L var gigantum Makino	C35	Hebei, China		119571000000	resequencing	CNGB	CNR0540939
Allium fistulosum. L var gigantum Makino	C37	Hebei, China		120295000000	resequencing	CNGB	CNR0540941
Allium fistulosum. L var gigantum Makino	C38	Hebei, China		115207000000	resequencing	CNGB	CNR0540942
Allium fistulosum. L var. caepitosum Makino	C41	Jinlin, China		124490000000	resequencing	CNGB	CNR0540943
Allium fistulosum. L var gigantum Makino	C43	Jinlin, China		120751000000	resequencing	CNGB	CNR0540945
Allium fistulosum. L var. caepitosum Makino	C45	Neimenggu, China		133547000000	resequencing	CNGB	CNR0540946
Allium fistulosum. L var. caepitosum Makino	C49	Ningxia， China		121348000000	resequencing	CNGB	CNR0540948
Allium fistulosum. L var gigantum Makino	C05	Shandong, China		116335000000	resequencing	CNGB	CNR0540949
Allium fistulosum. L var. caepitosum Makino	C54	Shanxi, China		115996000000	resequencing	CNGB	CNR0540951
Allium fistulosum. L var gigantum Makino	C55	Shanxi, China		129920000000	resequencing	CNGB	CNR0540952
Allium fistulosum. L var. caepitosum Makino	C57	Shaanxi， China		117587000000	resequencing	CNGB	CNR0540953
Allium fistulosum. L var gigantum Makino	C07	Shandong, China		129056000000	resequencing	CNGB	CNR0540961
Allium fistulosum. L var. caepitosum Makino	C75	Xinjiang, China		116676000000	resequencing	CNGB	CNR0540964
Allium fistulosum. L var. caepitosum Makino	C78	Jiangsu, China		118711000000	resequencing	CNGB	CNR0540965
Allium fistulosum. L var gigantum Makino	C79	Liaoning, China		130465000000	resequencing	CNGB	CNR0540966
Allium fistulosum. L var gigantum Makino	C09	Shandong, China		123528000000	resequencing	CNGB	CNR0540969
Allium fistulosum. L var. caepitosum Makino	C179	Europe		129988000000	resequencing	CNGB	CNR0540917
Allium fistulosum. L var. caepitosum Makino	C188	Taiwang, China		121508000000	resequencing	CNGB	CNR0540924
Allium fistulosum. L var. caepitosum Makino	C63	Zhejiang, China		120084000000	resequencing	CNGB	CNR0540958
Allium fistulosum. L var. caepitosum Makino	C65	Hubei, China		123080000000	resequencing	CNGB	CNR0540959
Allium fistulosum. L var. caepitosum Makino	C80	Fujian, China		119586000000	resequencing	CNGB	CNR0540967
Allium fistulosum. L var.viviparum Makino	HZC	Zhejiang, China		118800000000	resequencing	CNGB	CNR0540971
Allium fistulosum. L. var.viviparum Makino	LC005	Jiangsu, China		124458000000	resequencing	CNGB	CNR0540975
Allium fistulosum .L. var.viviparum Makino	LC006	Jiangsu, China		115007000000	resequencing	CNGB	CNR0540976
Allium fistulosum. L var. caepitosum Makino	LYSJC	Hunan, China		129082000000	resequencing	CNGB	CNR0540982
Allium fistulosum. L var. caepitosum Makino	MC	Zhejiang, China		122545000000	resequencing	CNGB	CNR0540983
Allium fistulosum. L var. caepitosum Makino	TB-21	Henan, China		132608000000	resequencing	CNGB	CNR0541017
Allium fistulosum. L var. caepitosum Makino	C116	Japan		130822000000	resequencing	CNGB	CNR0540901
Allium fistulosum. L var gigantum Makino	C139	Japan		120196000000	resequencing	CNGB	CNR0540904
Allium fistulosum. L var. caepitosum Makino	C155	Europe		139713000000	resequencing	CNGB	CNR0540908
Allium fistulosum. L var gigantum Makino	C159	Europe		119577000000	resequencing	CNGB	CNR0540909
Allium fistulosum. L var gigantum Makino	C161	Europe		115845000000	resequencing	CNGB	CNR0540911
Allium fistulosum. L var. caepitosum Makino	C164	Europe		115467000000	resequencing	CNGB	CNR0540912
Allium fistulosum. L var. caepitosum Makino	C166	Europe		118952000000	resequencing	CNGB	CNR0540913
Allium fistulosum. L var. caepitosum Makino	C177	Europe		120310000000	resequencing	CNGB	CNR0540915
Allium fistulosum. L var gigantum Makino	C178	Europe		116960000000	resequencing	CNGB	CNR0540916
Allium fistulosum. L var. caepitosum Makino	C190	Japan		116117000000	resequencing	CNGB	CNR0540926
Allium fistulosum. L var. caepitosum Makino	C191	Japan		115892000000	resequencing	CNGB	CNR0540927
Allium fistulosum. L var gigantum Makino	C192	South koera		119272000000	resequencing	CNGB	CNR0540928
Allium fistulosum. L var gigantum Makino	C193	South koera		118750000000	resequencing	CNGB	CNR0540929
Allium fistulosum. L var gigantum Makino	C194	South koera		115795000000	resequencing	CNGB	CNR0540930
Allium fistulosum. L	A35	New York, United States		121644000000	resequencing	CNGB	CNR0540940
Allium fistulosum. L var gigantum Makino	C62	Zhejiang, China		126488000000	resequencing	CNGB	CNR0540957
Allium fistulosum. L var gigantum Makino	C83	Japan		146353000000	resequencing	CNGB	CNR0540968
Allium fistulosum. L var gigantum Makino	C90	Japan		146617000000	resequencing	CNGB	CNR0540970
Allium ascalonicum	TB-1	Shandong, China		115945000000	resequencing	CNGB	CNR0541009
Allium ascalonicum	TB-10	Jiangsu, China		117556000000	resequencing	CNGB	CNR0541010
Allium ascalonicum	TB-12	Jiangsu, China		134133000000	resequencing	CNGB	CNR0541012
Allium ascalonicum	TB-13	Guangdong, China		114972000000	resequencing	CNGB	CNR0541013
Allium ascalonicum	TB-14	Hunan, China		115890000000	resequencing	CNGB	CNR0541014
Allium ascalonicum	TB-2	Yunnan, China		133404000000	resequencing	CNGB	CNR0541016
Allium ascalonicum	TB-24	Fujian, China		124883000000	resequencing	CNGB	CNR0541018
Allium ascalonicum	TB-27	Sichuan, China		116951000000	resequencing	CNGB	CNR0541019
Allium ascalonicum	TB-30	Sichuan, China		115699000000	resequencing	CNGB	CNR0541021
Allium ascalonicum	TB-31	Guangxi, China		130025000000	resequencing	CNGB	CNR0541022
Allium ascalonicum	TB-4	Jiangsu, China		116671000000	resequencing	CNGB	CNR0541023
Allium ascalonicum	TB-5	Hunan, China		117210000000	resequencing	CNGB	CNR0541024
Allium ascalonicum	TB-6	Sichuan, China		115974000000	resequencing	CNGB	CNR0541025
Allium ascalonicum	TB-8	Guangdong, China		139341000000	resequencing	CNGB	CNR0541026
Allium ascalonicum	ZY-1	Zhejiang, China		128579000000	resequencing	CNGB	CNR0541027
Allium ascalonicum	ZY-2	Zhejiang, China		118292000000	resequencing	CNGB	CNR0541028
Allium ascalonicum	ZY-3	Zhejiang, China		129461000000	resequencing	CNGB	CNR0541029
Allium ascalonicum	ZY-4	Zhejiang, China		117492000000	resequencing	CNGB	CNR0541030
Allium ascalonicum	ZY-5	Zhejiang, China		123771000000	resequencing	CNGB	CNR0541031
Allium ascalonicum	ZY-6	Zhejiang, China		136164000000	resequencing	CNGB	CNR0541032
Allium ascalonicum	ZY-7	Zhejiang, China		122471000000	resequencing	CNGB	CNR0541033
Miscategorized Allium fistulosum. L	A32	California, United States		117032000000	resequencing	CNGB	CNR0540937
Miscategorized Allium fistulosum. L	C34	New York, United States		119600000000	resequencing	CNGB	CNR0540938
Allium ascalonicum	TB-11	Guangdong, China		129197000000	resequencing	CNGB	CNR0541011
Allium ascalonicum	TB-3	Jinlin, China		115841000000	resequencing	CNGB	CNR0541020

## Sheet: TableS5
Supplementary Table 5. Germplasm information integrated in AlliumDB.
ID in AlliumDB	Family	Genus	Species	Seed Source	Origin	Location
DC001	Amaryllidaceae	Allium	Allium fistulosum	Commercial variety	China	Yefu1
DC002	Amaryllidaceae	Allium	Allium fistulosum	Commercial variety	China	Qishafeng
DC003	Amaryllidaceae	Allium	Allium fistulosum	Commercial variety	China	Cold
DC004	Amaryllidaceae	Allium	Allium fistulosum	Commercial variety	China	Xiyuhongpi
DC005	Amaryllidaceae	Allium	Allium fistulosum	Commercial variety	China	Chicken
DC006	Amaryllidaceae	Allium	Allium fistulosum	Commercial variety	China	Red root
DC007	Amaryllidaceae	Allium	Allium porrum	Commercial variety	Netherlands	Lincoln
DC008	Amaryllidaceae	Allium	Allium fistulosum	Commercial variety	China	Tianbula
DC009	Amaryllidaceae	Allium	Allium fistulosum	Commercial variety	China	Fire
DC010	Amaryllidaceae	Allium	Allium fistulosum	Commercial variety	China	Jufenyihao
DC011	Amaryllidaceae	Allium	Allium fistulosum	Commercial variety	China	Seasons
DC012	Amaryllidaceae	Allium	Allium mongolicum	Commercial variety	China	Sand
DC013	Amaryllidaceae	Allium	Allium porrum	Commercial variety	United States	Unknown
DC014	Amaryllidaceae	Allium	Allium fistulosum	Commercial variety	Japan	Unknown
DC015	Amaryllidaceae	Allium	Allium fistulosum	Commercial variety	China	Unknown
DC016	Amaryllidaceae	Allium	Allium fistulosum	Commercial variety	China	Zhonghuayihao
DC017	Amaryllidaceae	Allium	Allium fistulosum	Commercial variety	Japan	Unknown
DC018	Amaryllidaceae	Allium	Allium hybr	Commercial variety	United States	Unknown
DC019	Amaryllidaceae	Allium	Allium porrum	Commercial variety	United States	Unknown
DC020	Amaryllidaceae	Allium	Allium fistulosum	Commercial variety	United States	Unknown
DC021	Amaryllidaceae	Allium	Allium fistulosum	Commercial variety	China	Anning
DC022	Amaryllidaceae	Allium	Allium fistulosum	Commercial variety	China	Changbai
DC023	Amaryllidaceae	Allium	Allium macrostemon	Commercial variety	China	Small
DC024	Amaryllidaceae	Allium	Allium fistulosum	Qinghai University	China	Datong
DC025	Amaryllidaceae	Allium	Allium fistulosum	Anyang Academy of Agricultural Sciences	China	Ancongsanhao
DC026	Amaryllidaceae	Allium	Allium fistulosum	Zhang Qiu Agricultural Bureau	China	Zhangqiudawutong
DC027	Amaryllidaceae	Allium	Allium fistulosum	GRIN	Russian Federation	G 30642
DC028	Amaryllidaceae	Allium	Allium hybr	GRIN	United States	G 29842
DC029	Amaryllidaceae	Allium	Allium fistulosum	GRIN	Japan	Sanshun
DC030	Amaryllidaceae	Allium	Allium fistulosum	GRIN	Japan	Wakamidori
DC031	Amaryllidaceae	Allium	Allium hybr	GRIN	United States	Beltsville Bunching
DC032	Amaryllidaceae	Allium	Allium hybr	GRIN	Brazil	G 30578
DC033	Amaryllidaceae	Allium	Allium fistulosum	GRIN	Russian Federation	W6 4276
DC034	Amaryllidaceae	Allium	Allium fistulosum	GRIN	Russian Federation	G 31889
DC035	Amaryllidaceae	Allium	Allium fistulosum	GRIN	Japan	Kincho
DC036	Amaryllidaceae	Allium	Allium fistulosum	GRIN	Kazakhstan	W6 12753
DC037	Amaryllidaceae	Allium	Allium fistulosum	GRIN	South Korea	Footlong White
DC038	Amaryllidaceae	Allium	Allium fistulosum	GRIN	South Korea	Hybrid Footlong
DC039	Amaryllidaceae	Allium	Allium fistulosum	GRIN	South Korea	Prolific Buncher
DC040	Amaryllidaceae	Allium	Allium fistulosum	GRIN	South Korea	Prolific Twin
DC041	Amaryllidaceae	Allium	Allium fistulosum	GRIN	South Korea	Winter Snow Foot
DC042	Amaryllidaceae	Allium	Allium fistulosum	GRIN	Ukraine	84236
DC043	Amaryllidaceae	Allium	Allium fistulosum	GRIN	Czechoslovakia	84242
DC044	Amaryllidaceae	Allium	Allium hybr	GRIN	United States	Home Garden Bunching
DC045	Amaryllidaceae	Allium	Allium hybr	GRIN	United States	Beltsville Bunching
DC046	Amaryllidaceae	Allium	Allium hybr	GRIN	United States	Crystal White Wax L303
DC047	Amaryllidaceae	Allium	Allium fistulosum	GRIN	Japan	Shounan
DC048	Amaryllidaceae	Allium	Allium fistulosum	GRIN	Japan	Yakko
DC049	Amaryllidaceae	Allium	Allium fistulosum	GRIN	Japan	Yatabe
DC050	Amaryllidaceae	Allium	Allium fistulosum	GRIN	Japan	Zairai Negi
DC051	Amaryllidaceae	Allium	Allium fistulosum	GRIN	Russian Federation	VIR 1871
DC052	Amaryllidaceae	Allium	Allium fistulosum	GRIN	Russian Federation	VIR 3139
DC053	Amaryllidaceae	Allium	Allium fistulosum	GRIN	Russian Federation	VIR 3142
DC054	Amaryllidaceae	Allium	Allium fistulosum	GRIN	China	Q9
DC055	Amaryllidaceae	Allium	Allium fistulosum	GRIN	China	Da Wu Tong
DC056	Amaryllidaceae	Allium	Allium fistulosum	GRIN	South Korea	Big Buncher
DC057	Amaryllidaceae	Allium	Allium fistulosum	GRIN	Japan	Kannon Hosonegi
DC058	Amaryllidaceae	Allium	Allium fistulosum	GRIN	Japan	Kannon Negi
DC059	Amaryllidaceae	Allium	Allium fistulosum	GRIN	Japan	Koshizu Nebuka
DC060	Amaryllidaceae	Allium	Allium fistulosum	GRIN	Japan	Kujou (Asagi Kei)
DC061	Amaryllidaceae	Allium	Allium fistulosum	GRIN	Japan	Matsumoto Ippon Futo
DC062	Amaryllidaceae	Allium	Allium fistulosum	GRIN	Japan	Miya Negi
DC063	Amaryllidaceae	Allium	Allium fistulosum	GRIN	Japan	Nanbu Ippon Futo
DC064	Amaryllidaceae	Allium	Allium fistulosum	GRIN	Japan	Nissato Negi
DC065	Amaryllidaceae	Allium	Allium fistulosum	GRIN	Japan	Oosaka Chuuboso
DC066	Amaryllidaceae	Allium	Allium fistulosum	GRIN	Japan	Shounai Nebuka Negi
DC067	Amaryllidaceae	Allium	Allium fistulosum	GRIN	Japan	Hakushyu Giant
DC068	Amaryllidaceae	Allium	Allium fistulosum	GRIN	Japan	Ishikura Long White
DC069	Amaryllidaceae	Allium	Allium fistulosum	GRIN	Japan	Kincho Long White
DC070	Amaryllidaceae	Allium	Allium fistulosum	GRIN	Japan	Tsukuba Long White
DC071	Amaryllidaceae	Allium	Allium fistulosum	GRIN	China	Zhang qiu da cong
DC072	Amaryllidaceae	Allium	Allium fistulosum	GRIN	Japan	Asagikei-Kujyo
DC073	Amaryllidaceae	Allium	Allium fistulosum	GRIN	Japan	Iwatsuki
DC074	Amaryllidaceae	Allium	Allium fistulosum	GRIN	Japan	Koshizu
DC075	Amaryllidaceae	Allium	Allium fistulosum	GRIN	United States	Japanese Bunching
DC076	Amaryllidaceae	Allium	Allium fistulosum	GRIN	United States	White Welsh
DC077	Amaryllidaceae	Allium	Allium hybr	GRIN	United States	F-C 8492
DC078	Amaryllidaceae	Allium	Allium hybr	GRIN	United States	GA-C 76
DC079	Amaryllidaceae	Allium	Allium fistulosum	GRIN	United States	Emerald Isle
DC080	Amaryllidaceae	Allium	Allium fistulosum	GRIN	Unknown	Unknown
DC081	Amaryllidaceae	Allium	Allium porrum	GRIN	Germany	570-85-76
DC082	Amaryllidaceae	Allium	Allium fistulosum	GRIN	United States	Evergreen Bunching
DC083	Amaryllidaceae	Allium	Allium fistulosum	GRIN	Cuba	No.161
DC084	Amaryllidaceae	Allium	Allium fistulosum	GRIN	Japan	No Known Plant ID
DC085	Amaryllidaceae	Allium	Allium fistulosum	GRIN	United States	Kujyo-Negi
DC086	Amaryllidaceae	Allium	Allium fistulosum	GRIN	Iran	Tareh
DC087	Amaryllidaceae	Allium	Allium fistulosum	GRIN	Russian Federation	Altaiskii
DC088	Amaryllidaceae	Allium	Allium hybr	GRIN	Spain	Blanca Grande
DC089	Amaryllidaceae	Allium	Allium fistulosum	GRIN	Japan	No Known Plant ID
DC090	Amaryllidaceae	Allium	Allium fistulosum	GRIN	Russian Federation	No Known Plant ID
DC091	Amaryllidaceae	Allium	Allium fistulosum	GRIN	Japan	He-shi-ko
DC092	Amaryllidaceae	Allium	Allium fistulosum	GRIN	Russian Federation	G 29873
DC093	Amaryllidaceae	Allium	Allium fistulosum	GRIN	Unknown	Unknown
DC094	Amaryllidaceae	Allium	Allium fistulosum	GRIN	United States	G 30393
DC095	Amaryllidaceae	Allium	Allium fistulosum	GRIN	Russian Federation	G 30638
DC096	Amaryllidaceae	Allium	Allium fistulosum	GRIN	United States	Evergreen Bunching
DC097	Amaryllidaceae	Allium	Allium fistulosum	GRIN	Japan	Ishikura Long
DC098	Amaryllidaceae	Allium	Allium fistulosum	GRIN	United States	Long White Summer Bunching
DC099	Amaryllidaceae	Allium	Allium fistulosum	GRIN	Japan	Kujyo-futo
DC100	Amaryllidaceae	Allium	Allium fistulosum	GRIN	Japan	Kuronobori
DC101	Amaryllidaceae	Allium	Allium fistulosum	GRIN	Japan	Matsumoto
DC102	Amaryllidaceae	Allium	Allium fistulosum	GRIN	Japan	Shimonida
DC103	Amaryllidaceae	Allium	Allium fistulosum	GRIN	Japan	Shiobara-bansei
DC104	Amaryllidaceae	Allium	Allium fistulosum	GRIN	Japan	Aigarashu
DC105	Amaryllidaceae	Allium	Allium fistulosum	GRIN	Japan	Akari
DC106	Amaryllidaceae	Allium	Allium fistulosum	GRIN	Japan	Jionji Negi
DC107	Amaryllidaceae	Allium	Allium fistulosum	GRIN	Russian Federation	Unknown
DC108	Amaryllidaceae	Allium	Allium fistulosum	GRIN	Russian Federation	No.332
DC109	Amaryllidaceae	Allium	Allium fistulosum	GRIN	Russian Federation	Pesoenyj
DC110	Amaryllidaceae	Allium	Allium fistulosum	GRIN	Russian Federation	No Known Plant ID
DC111	Amaryllidaceae	Allium	Allium altaicum	GRIN	Russian Federation	No Known Plant ID
DC112	Amaryllidaceae	Allium	Allium fistulosum	GRIN	Russian Federation	1816
DC113	Amaryllidaceae	Allium	Allium fistulosum	GRIN	Denmark	R-2128
DC114	Amaryllidaceae	Allium	Allium fistulosum	GRIN	China	Chih shuii Kua
DC115	Amaryllidaceae	Allium	Allium fistulosum	GRIN	United States	Evergreen Bunching
DC116	Amaryllidaceae	Allium	Allium hybr	GRIN	United States	Southport Green Bunching
DC117	Amaryllidaceae	Allium	Allium hybr	GRIN	United States	Improved Beltsville Bunching
DC118	Amaryllidaceae	Allium	Allium fistulosum	GRIN	United States	Evergreen Long White Bunching
DC119	Amaryllidaceae	Allium	Allium fistulosum	GRIN	United States	Kaga
DC120	Amaryllidaceae	Allium	Allium fistulosum	GRIN	United States	Long White Bunching
DC121	Amaryllidaceae	Allium	Allium fistulosum	CAAS	China	Bagong
DC122	Amaryllidaceae	Allium	Allium fistulosum	CAAS	China	Mengxiangaojiaohuang
DC123	Amaryllidaceae	Allium	Allium fistulosum	CAAS	China	Unknown
DC124	Amaryllidaceae	Allium	Allium fistulosum	CAAS	China	Unknown
DC125	Amaryllidaceae	Allium	Allium fistulosum	CAAS	China	Unknown
DC126	Amaryllidaceae	Allium	Allium fistulosum	CAAS	China	Unknown
DC127	Amaryllidaceae	Allium	Allium fistulosum	CAAS	China	Unknown
DC128	Amaryllidaceae	Allium	Allium fistulosum	CAAS	China	Unknown
DC129	Amaryllidaceae	Allium	Allium fistulosum	CAAS	China	Unknown
DC130	Amaryllidaceae	Allium	Allium fistulosum	CAAS	China	Unknown
DC131	Amaryllidaceae	Allium	Allium fistulosum	CAAS	China	Unknown
DC132	Amaryllidaceae	Allium	Allium fistulosum	CAAS	China	Unknown
DC133	Amaryllidaceae	Allium	Allium fistulosum	CAAS	China	Unknown
DC134	Amaryllidaceae	Allium	Allium fistulosum	CAAS	China	Unknown
DC135	Amaryllidaceae	Allium	Allium porrum	CAAS	China	Unknown
DC136	Amaryllidaceae	Allium	Allium fistulosum	CAAS	China	Unknown
DC137	Amaryllidaceae	Allium	Allium fistulosum	Shijiazhuang Academy of Agriculture and Forestry Sciences	China	Unknown
DC138	Amaryllidaceae	Allium	Allium fistulosum	Shijiazhuang Academy of Agriculture and Forestry Sciences	China	Unknown
DC139	Amaryllidaceae	Allium	Allium fistulosum	Shijiazhuang Academy of Agriculture and Forestry Sciences	China	Unknown
DC140	Amaryllidaceae	Allium	Allium fistulosum	Shijiazhuang Academy of Agriculture and Forestry Sciences	China	Unknown
DC141	Amaryllidaceae	Allium	Allium fistulosum	Shijiazhuang Academy of Agriculture and Forestry Sciences	China	Unknown
DC142	Amaryllidaceae	Allium	Allium fistulosum	Shijiazhuang Academy of Agriculture and Forestry Sciences	China	Unknown
DC143	Amaryllidaceae	Allium	Allium fistulosum	Shijiazhuang Academy of Agriculture and Forestry Sciences	China	Unknown
DC144	Amaryllidaceae	Allium	Allium fistulosum	Shijiazhuang Academy of Agriculture and Forestry Sciences	China	Unknown
DC145	Amaryllidaceae	Allium	Allium fistulosum	Shijiazhuang Academy of Agriculture and Forestry Sciences	China	Unknown
DC146	Amaryllidaceae	Allium	Allium fistulosum	Shijiazhuang Academy of Agriculture and Forestry Sciences	China	Unknown
DC147	Amaryllidaceae	Allium	Allium fistulosum	Shijiazhuang Academy of Agriculture and Forestry Sciences	China	Unknown
DC148	Amaryllidaceae	Allium	Allium fistulosum	Shijiazhuang Academy of Agriculture and Forestry Sciences	China	Unknown
DC149	Amaryllidaceae	Allium	Allium fistulosum	Shijiazhuang Academy of Agriculture and Forestry Sciences	China	Unknown
DC150	Amaryllidaceae	Allium	Allium fistulosum	Shijiazhuang Academy of Agriculture and Forestry Sciences	China	Unknown
DC151	Amaryllidaceae	Allium	Allium fistulosum	Shijiazhuang Academy of Agriculture and Forestry Sciences	China	Unknown
DC152	Amaryllidaceae	Allium	Allium fistulosum	Shijiazhuang Academy of Agriculture and Forestry Sciences	China	Unknown
DC153	Amaryllidaceae	Allium	Allium fistulosum	Shijiazhuang Academy of Agriculture and Forestry Sciences	China	Unknown
DC154	Amaryllidaceae	Allium	Allium fistulosum	Shijiazhuang Academy of Agriculture and Forestry Sciences	China	Unknown
DC155	Amaryllidaceae	Allium	Allium fistulosum	Shijiazhuang Academy of Agriculture and Forestry Sciences	China	Unknown
DC156	Amaryllidaceae	Allium	Allium fistulosum	Shijiazhuang Academy of Agriculture and Forestry Sciences	China	Unknown
DC157	Amaryllidaceae	Allium	Allium fistulosum	Shijiazhuang Academy of Agriculture and Forestry Sciences	China	Unknown
DC158	Amaryllidaceae	Allium	Allium fistulosum	Shijiazhuang Academy of Agriculture and Forestry Sciences	China	Unknown
DC159	Amaryllidaceae	Allium	Allium fistulosum	Shijiazhuang Academy of Agriculture and Forestry Sciences	China	Unknown
DC160	Amaryllidaceae	Allium	Allium fistulosum	Shijiazhuang Academy of Agriculture and Forestry Sciences	China	Unknown
DC161	Amaryllidaceae	Allium	Allium fistulosum	Shijiazhuang Academy of Agriculture and Forestry Sciences	China	Unknown
DC162	Amaryllidaceae	Allium	Allium fistulosum	Shijiazhuang Academy of Agriculture and Forestry Sciences	China	Unknown
DC163	Amaryllidaceae	Allium	Allium fistulosum	Shijiazhuang Academy of Agriculture and Forestry Sciences	China	Unknown
DC164	Amaryllidaceae	Allium	Allium fistulosum	Shijiazhuang Academy of Agriculture and Forestry Sciences	China	Unknown
DC165	Amaryllidaceae	Allium	Allium fistulosum	Shijiazhuang Academy of Agriculture and Forestry Sciences	China	Unknown
DC166	Amaryllidaceae	Allium	Allium fistulosum	Shijiazhuang Academy of Agriculture and Forestry Sciences	China	Unknown
DC167	Amaryllidaceae	Allium	Allium fistulosum	Shijiazhuang Academy of Agriculture and Forestry Sciences	China	Unknown
DC168	Amaryllidaceae	Allium	Allium fistulosum	Shijiazhuang Academy of Agriculture and Forestry Sciences	China	Unknown
DC169	Amaryllidaceae	Allium	Allium fistulosum	Shijiazhuang Academy of Agriculture and Forestry Sciences	China	Unknown
DC170	Amaryllidaceae	Allium	Allium fistulosum	Shijiazhuang Academy of Agriculture and Forestry Sciences	China	Unknown
DC171	Amaryllidaceae	Allium	Allium fistulosum	Shijiazhuang Academy of Agriculture and Forestry Sciences	China	Unknown
DC172	Amaryllidaceae	Allium	Allium fistulosum	Shijiazhuang Academy of Agriculture and Forestry Sciences	China	Unknown
DC173	Amaryllidaceae	Allium	Allium fistulosum	Shijiazhuang Academy of Agriculture and Forestry Sciences	China	Unknown
DC174	Amaryllidaceae	Allium	Allium fistulosum	Shijiazhuang Academy of Agriculture and Forestry Sciences	China	Unknown
DC175	Amaryllidaceae	Allium	Allium fistulosum	Shijiazhuang Academy of Agriculture and Forestry Sciences	China	Unknown
DC176	Amaryllidaceae	Allium	Allium fistulosum	Shijiazhuang Academy of Agriculture and Forestry Sciences	China	Unknown
DC177	Amaryllidaceae	Allium	Allium fistulosum	Shijiazhuang Academy of Agriculture and Forestry Sciences	China	Unknown
DC178	Amaryllidaceae	Allium	Allium fistulosum	Shijiazhuang Academy of Agriculture and Forestry Sciences	China	Unknown
DC179	Amaryllidaceae	Allium	Allium fistulosum	GBIS/I	Unknown	Unknown
DC180	Amaryllidaceae	Allium	Allium fistulosum	GBIS/I	Unknown	Unknown
DC181	Amaryllidaceae	Allium	Allium fistulosum	GBIS/I	Germany	Unknown
DC182	Amaryllidaceae	Allium	Allium fistulosum	GBIS/I	China	Unknown
DC183	Amaryllidaceae	Allium	Allium fistulosum	GBIS/I	China	Unknown
DC184	Amaryllidaceae	Allium	Allium fistulosum	GBIS/I	China	Unknown
DC185	Amaryllidaceae	Allium	Allium fistulosum	GBIS/I	Unknown	Unknown
DC186	Amaryllidaceae	Allium	Allium fistulosum	GBIS/I	China	Unknown
DC187	Amaryllidaceae	Allium	Allium fistulosum	GBIS/I	United States	Unknown
DC188	Amaryllidaceae	Allium	Allium fistulosum	GBIS/I	Unknown	Unknown
DC189	Amaryllidaceae	Allium	Allium fistulosum	GBIS/I	North Korea	Unknown
DC190	Amaryllidaceae	Allium	Allium fistulosum	GBIS/I	Mongolia	Unknown
DC191	Amaryllidaceae	Allium	Allium fistulosum	GBIS/I	Mongolia	Unknown
DC192	Amaryllidaceae	Allium	Allium fistulosum	GBIS/I	Germany	Unknown
DC193	Amaryllidaceae	Allium	Allium fistulosum	GBIS/I	Germany	Unknown
DC194	Amaryllidaceae	Allium	Allium fistulosum	GBIS/I	Unknown	Unknown
DC195	Amaryllidaceae	Allium	Allium fistulosum	GBIS/I	Russian Federation	Unknown
DC196	Amaryllidaceae	Allium	Allium fistulosum	GBIS/I	Ukraine	Unknown
DC197	Amaryllidaceae	Allium	Allium fistulosum	GBIS/I	North Korea	Unknown
DC198	Amaryllidaceae	Allium	Allium fistulosum	GBIS/I	Unknown	Mutant
DC199	Amaryllidaceae	Allium	Allium fistulosum	GBIS/I	North Korea	Unknown
DC200	Amaryllidaceae	Allium	Allium fistulosum	GBIS/I	China	Unknown
DC201	Amaryllidaceae	Allium	Allium fistulosum	GBIS/I	Georgia	Unknown
DC202	Amaryllidaceae	Allium	Allium fistulosum	GBIS/I	Japan	Unknown
DC203	Amaryllidaceae	Allium	Allium fistulosum	GBIS/I	Japan	Unknown
DC204	Amaryllidaceae	Allium	Allium fistulosum	GBIS/I	Georgia	Unknown
DC205	Amaryllidaceae	Allium	Allium fistulosum	GBIS/I	Georgia	Unknown
DC206	Amaryllidaceae	Allium	Allium fistulosum	GBIS/I	Mongolia	Unknown
DC207	Amaryllidaceae	Allium	Allium fistulosum	GBIS/I	Kazakhstan	Unknown
DC208	Amaryllidaceae	Allium	Allium fistulosum	GBIS/I	Georgia	Unknown
DC209	Amaryllidaceae	Allium	Allium fistulosum	GBIS/I	Georgia	Unknown
DC210	Amaryllidaceae	Allium	Allium fistulosum	GBIS/I	Georgia	Unknown
DC211	Amaryllidaceae	Allium	Allium fistulosum	GBIS/I	Georgia	Unknown
DC212	Amaryllidaceae	Allium	Allium fistulosum	GBIS/I	Unknown	Unknown
DC213	Amaryllidaceae	Allium	Allium fistulosum	GBIS/I	North Korea	Unknown
DC214	Amaryllidaceae	Allium	Allium fistulosum	GBIS/I	Russian Federation	Unknown
DC215	Amaryllidaceae	Allium	Allium hybr	GBIS/I	Unknown	Unknown
DC216	Amaryllidaceae	Allium	Allium fistulosum	GBIS/I	Japan	Unknown
DC217	Amaryllidaceae	Allium	Allium fistulosum	GBIS/I	Unknown	Unknown
DC218	Amaryllidaceae	Allium	Allium fistulosum	GBIS/I	Georgia	Unknown
DC219	Amaryllidaceae	Allium	Allium fistulosum	GBIS/I	Mongolia	Unknown
DC220	Amaryllidaceae	Allium	Allium fistulosum	GBIS/I	North Korea	Unknown
DC221	Amaryllidaceae	Allium	Allium fistulosum	GBIS/I	Cuba	Unknown
DC222	Amaryllidaceae	Allium	Allium fistulosum	GBIS/I	Georgia	Unknown
DC223	Amaryllidaceae	Allium	Allium fistulosum	GBIS/I	Italy	Unknown
DC224	Amaryllidaceae	Allium	Allium fistulosum	GBIS/I	Russian Federation	Unknown
DC225	Amaryllidaceae	Allium	Allium fistulosum	GBIS/I	Japan	Unknown
DC226	Amaryllidaceae	Allium	Allium fistulosum	GBIS/I	Japan	Unknown
DC227	Amaryllidaceae	Allium	Allium fistulosum	GBIS/I	Japan	Unknown
DC228	Amaryllidaceae	Allium	Allium fistulosum	GBIS/I	Japan	Unknown
DC229	Amaryllidaceae	Allium	Allium fistulosum	GBIS/I	Switzerland	Unknown
DC230	Amaryllidaceae	Allium	Allium fistulosum	GBIS/I	Germany	Unknown
DC231	Amaryllidaceae	Allium	Allium fistulosum	GBIS/I	China	Unknown
DC232	Amaryllidaceae	Allium	Allium fistulosum	GBIS/I	Cuba	Unknown
DC233	Amaryllidaceae	Allium	Allium fistulosum	GBIS/I	Japan	Unknown
DC234	Amaryllidaceae	Allium	Allium fistulosum	GBIS/I	Japan	Unknown
DC235	Amaryllidaceae	Allium	Allium fistulosum	GBIS/I	Unknown	Unknown
DC236	Amaryllidaceae	Allium	Allium fistulosum	GBIS/I	Switzerland	Unknown
DC237	Amaryllidaceae	Allium	Allium fistulosum	GBIS/I	Japan	Unknown
DC238	Amaryllidaceae	Allium	Allium fistulosum	GBIS/I	Germany	Unknown
DC239	Amaryllidaceae	Allium	Allium fistulosum	GBIS/I	Japan	Unknown
DC240	Amaryllidaceae	Allium	Allium fistulosum	GBIS/I	Georgia	Unknown
DC241	Amaryllidaceae	Allium	Allium fistulosum	GBIS/I	Georgia	Unknown
DC242	Amaryllidaceae	Allium	Allium fistulosum	GBIS/I	Georgia	Unknown
DC243	Amaryllidaceae	Allium	Allium fistulosum	GBIS/I	Thailand	Unknown
DC244	Amaryllidaceae	Allium	Allium fistulosum	GBIS/I	Georgia	Unknown
DC245	Amaryllidaceae	Allium	Allium fistulosum	GBIS/I	Georgia	Unknown
DC246	Amaryllidaceae	Allium	Allium fistulosum	GBIS/I	Georgia	Unknown
DC247	Amaryllidaceae	Allium	Allium fistulosum	GBIS/I	Georgia	Svanuri chachvi
DC248	Amaryllidaceae	Allium	Allium fistulosum	GBIS/I	Georgia	Unknown
DC249	Amaryllidaceae	Allium	Allium fistulosum	GBIS/I	Georgia	Unknown
DC250	Amaryllidaceae	Allium	Allium fistulosum	GBIS/I	Unknown	Unknown
DC251	Amaryllidaceae	Allium	Allium fistulosum	EURISCO	Austria	Winrerhechenewiebel
DC252	Amaryllidaceae	Allium	Allium fistulosum	GeNBIS	Norway	SORE BREDEN
DC253	Amaryllidaceae	Allium	Allium fistulosum	GeNBIS	Norway	NESET
DC254	Amaryllidaceae	Allium	Allium fistulosum	GeNBIS	Norway	Tjome
DC255	Amaryllidaceae	Allium	Allium fistulosum	GeNBIS	Norway	AUEN 3
DC256	Amaryllidaceae	Allium	Allium fistulosum	GeNBIS	Norway	AUEN 4
DC257	Amaryllidaceae	Allium	Allium fistulosum	GeNBIS	Russian Federation	Lepp?syrj?
DC258	Amaryllidaceae	Allium	Allium fistulosum	GeNBIS	Norway	BYGLAND
DC259	Amaryllidaceae	Allium	Allium fistulosum	GeNBIS	Norway	AUEN 2
DC260	Amaryllidaceae	Allium	Allium fistulosum	GeNBIS	Norway	NORDRE GJETSIDEN
DC261	Amaryllidaceae	Allium	Allium fistulosum	GeNBIS	Norway	SVE
DC262	Amaryllidaceae	Allium	Allium fistulosum	GeNBIS	Norway	KVITHAMAR
DC263	Amaryllidaceae	Allium	Allium fistulosum	GeNBIS	Sweden	MOSSBY SMEDJA
DC264	Amaryllidaceae	Allium	Allium schoenoprasum	GRIN	Austria	Unknown
DC265	Amaryllidaceae	Allium	Allium schoenoprasum	GRIN	Austria	Unknown
DC266	Amaryllidaceae	Allium	Allium schoenoprasum	GRIN	Russian Federation	1390
DC267	Amaryllidaceae	Allium	Allium schoenoprasum	GRIN	Russian Federation	SNITT SIBIRSKIJ
DC268	Amaryllidaceae	Allium	Allium schoenoprasum	GRIN	Mongolia	98HV-231
DC269	Amaryllidaceae	Allium	Allium schoenoprasum	GRIN	Mongolia	98HV-216
DC270	Amaryllidaceae	Allium	Allium schoenoprasum	GRIN	Mongolia	98HV-204
DC271	Amaryllidaceae	Allium	Allium schoenoprasum	GRIN	Russian Federation	W6 4286
DC272	Amaryllidaceae	Allium	Allium schoenoprasum	GRIN	United Kingdom	Nira
DC273	Amaryllidaceae	Allium	Allium schoenoprasum	GRIN	Mongolia	98HV-194
DC274	Amaryllidaceae	Allium	Allium schoenoprasum	GRIN	Mongolia	98HT-13
DC275	Amaryllidaceae	Allium	Allium schoenoprasum	GRIN	United States	CHIVES
DC276	Amaryllidaceae	Allium	Allium schoenoprasum	GRIN	Unknown	Unknown
DC277	Amaryllidaceae	Allium	Allium schoenoprasum	GRIN	Russian Federation	VIR 3029
DC278	Amaryllidaceae	Allium	Allium schoenoprasum	GRIN	Denmark	R-2129
DC279	Amaryllidaceae	Allium	Allium schoenoprasum	GRIN	Denmark	R-2125
DC280	Amaryllidaceae	Allium	Allium schoenoprasum	GRIN	Denmark	R-2123
DC281	Amaryllidaceae	Allium	Allium schoenoprasum	GRIN	Denmark	R-2121
DC282	Amaryllidaceae	Allium	Allium schoenoprasum	GRIN	Unknown	Unknown
DC283	Amaryllidaceae	Allium	Allium schoenoprasum	GRIN	Unknown	Unknown
DC284	Amaryllidaceae	Allium	Allium schoenoprasum	GRIN	Russian Federation	Unknown
DC285	Amaryllidaceae	Allium	Allium cernuum	GRIN	United States	W6 8421
DC286	Amaryllidaceae	Allium	Allium cernuum	GRIN	United States	NM018-45
DC287	Amaryllidaceae	Allium	Allium cernuum	GRIN	United States	OR130-107
DC288	Amaryllidaceae	Allium	Allium cernuum	GRIN	United States	WY020-36
DC289	Amaryllidaceae	Allium	Allium cernuum	GRIN	United States	CO932-302
DC290	Amaryllidaceae	Allium	Allium cernuum	GRIN	United States	MT923-14
DC291	Amaryllidaceae	Allium	Allium cernuum	GRIN	United States	OR930RC129
DC292	Amaryllidaceae	Allium	Allium cernuum	GRIN	United States	CO932-269
DC293	Amaryllidaceae	Allium	Allium cernuum	GRIN	Canada	Unknown
DC294	Amaryllidaceae	Allium	Allium cernuum	GRIN	Norway	VNR. 31004
DC295	Amaryllidaceae	Allium	Allium galanthum	GRIN	Russian Federation	772
DC296	Amaryllidaceae	Allium	Allium galanthum	GRIN	Kazakhstan	771150
DC297	Amaryllidaceae	Allium	Allium galanthum	GRIN	Russian Federation	C 541
DC298	Amaryllidaceae	Allium	Allium galanthum	GRIN	United States	CALIF NO 565
DC299	Amaryllidaceae	Allium	Allium galanthum	GRIN	Russian Federation	C 565
DC300	Amaryllidaceae	Allium	Allium galanthum	GRIN	United States	GA-C-76
DC301	Amaryllidaceae	Allium	Allium galanthum	GRIN	Russian Federation	Unknown
DC302	Amaryllidaceae	Allium	Allium galanthum	GRIN	Russian Federation	Unknown
DC303	Amaryllidaceae	Allium	Allium galanthum	GRIN	United States	W61
DC304	Amaryllidaceae	Allium	Allium altaicum	GRIN	Russian Federation	327
DC305	Amaryllidaceae	Allium	Allium altaicum	GRIN	Russian Federation	755
DC306	Amaryllidaceae	Allium	Allium altaicum	GRIN	Russian Federation	1647
DC307	Amaryllidaceae	Allium	Allium altaicum	GRIN	Russian Federation	Unknown
DC308	Amaryllidaceae	Allium	Allium altaicum	GRIN	Germany	W6 9967
DC309	Amaryllidaceae	Allium	Allium altaicum	GRIN	China	1667/92
DC310	Amaryllidaceae	Allium	Allium altaicum	GRIN	Germany	TAX 514
DC311	Amaryllidaceae	Allium	Allium altaicum	GRIN	Russian Federation	Unknown
DC312	Amaryllidaceae	Allium	Allium altaicum	GRIN	Russian Federation	Unknown
DC313	Amaryllidaceae	Allium	Allium altaicum	GRIN	Kazakhstan	VIR 3138
DC314	Amaryllidaceae	Allium	Allium altaicum	GRIN	Mongolia	W94114
DC315	Amaryllidaceae	Allium	Allium altaicum	GRIN	Mongolia	96S-64
DC316	Amaryllidaceae	Allium	Allium altaicum	GRIN	Mongolia	E94050
DC317	Amaryllidaceae	Allium	Allium altaicum	GRIN	Israel	W6 12751
DC318	Amaryllidaceae	Allium	Allium altaicum	GRIN	Mongolia	1667/92
DC319	Amaryllidaceae	Allium	Allium altaicum	GRIN	Mongolia	1678/92
DC320	Amaryllidaceae	Allium	Allium altaicum	GRIN	Mongolia	1697/92
DC321	Amaryllidaceae	Allium	Allium altaicum	GRIN	Russian Federation	3200/92
DC322	Amaryllidaceae	Allium	Allium altaicum	GRIN	Russian Federation	890903-4
DC323	Amaryllidaceae	Allium	Allium ledebourianum	GRIN	Russian Federation	334
DC324	Amaryllidaceae	Allium	Allium ledebourianum	GRIN	Russian Federation	W6 4281
DC325	Amaryllidaceae	Allium	Allium ledebourianum	GRIN	Russian Federation	W6 4280
DC326	Amaryllidaceae	Allium	Allium ledebourianum	GRIN	Russian Federation	W6 4259
DC327	Amaryllidaceae	Allium	Allium ledebourianum	GRIN	Russian Federation	1675
DC328	Amaryllidaceae	Allium	Allium mongolicum	GRIN	Mongolia	96N-281
DC329	Amaryllidaceae	Allium	Allium mongolicum	GRIN	Mongolia	96N-287
DC330	Amaryllidaceae	Allium	Allium mongolicum	GRIN	Mongolia	E94130
DC331	Amaryllidaceae	Allium	Allium pskemense	GRIN	Uzbekistan	W6 12755
DC332	Amaryllidaceae	Allium	Allium pskemense	GRIN	Russian Federation	784
DC333	Amaryllidaceae	Allium	Allium pskemense	GRIN	Germany	W6 10003
DC334	Amaryllidaceae	Allium	Allium pskemense	GRIN	Netherlands	S 3606
DC335	Amaryllidaceae	Allium	Allium sphaerocephalon	GRIN	Greece	G140
DC336	Amaryllidaceae	Allium	Allium sphaerocephalon	GRIN	United States	W16
DC337	Amaryllidaceae	Allium	Allium sphaerocephalon	GRIN	Iran	Unknown
DC338	Amaryllidaceae	Allium	Allium oreophilum	GRIN	United States	W6 9999
DC339	Amaryllidaceae	Allium	Allium oreophilum	GRIN	United States	W6 1957
DC340	Amaryllidaceae	Allium	Allium oreophilum	GRIN	Unknown	Unknown
DC341	Amaryllidaceae	Allium	Allium giganteum	GRIN	Turkmenistan	TKM42-370
DC342	Amaryllidaceae	Allium	Allium porrum	GRIN	Russian Federation	VIR 3073
DC343	Amaryllidaceae	Allium	Allium condensatum	GRIN	Russian Federation	769
DC344	Amaryllidaceae	Allium	Allium hybr	GRIN	Unknown	Unknown
DC345	Amaryllidaceae	Allium	Allium atrosanguineum	GRIN	Russian Federation	U114
DC346	Amaryllidaceae	Allium	Allium fistulosum	Commercial variety	South Korea	Unknown
DC347	Amaryllidaceae	Allium	Allium fistulosum	Commercial variety	South Korea	Unknown
DC348	Amaryllidaceae	Allium	Allium fistulosum	Commercial variety	South Korea	Unknown
DC349	Amaryllidaceae	Allium	Allium fistulosum	Commercial variety	South Korea	Unknown
DC350	Amaryllidaceae	Allium	Allium fistulosum	Commercial variety	South Korea	Unknown
DC351	Amaryllidaceae	Allium	Allium fistulosum	Commercial variety	South Korea	Unknown
DC352	Amaryllidaceae	Allium	Allium porrum	Commercial variety	South Korea	Unknown
DC353	Amaryllidaceae	Allium	Allium fistulosum	Commercial variety	South Korea	Unknown
DC354	Amaryllidaceae	Allium	Allium fistulosum	Commercial variety	South Korea	Unknown
DC355	Amaryllidaceae	Allium	Allium fistulosum	Commercial variety	South Korea	Unknown
DC356	Amaryllidaceae	Allium	Allium fistulosum	Commercial variety	South Korea	Unknown
DC357	Amaryllidaceae	Allium	Allium fistulosum	Commercial variety	South Korea	Unknown
DC358	Amaryllidaceae	Allium	Allium fistulosum	Commercial variety	South Korea	Unknown
DC359	Amaryllidaceae	Allium	Allium fistulosum	Commercial variety	South Korea	Unknown
DC360	Amaryllidaceae	Allium	Allium fistulosum	Commercial variety	South Korea	Unknown
DC361	Amaryllidaceae	Allium	Allium fistulosum	Commercial variety	South Korea	Unknown
DC362	Amaryllidaceae	Allium	Allium fistulosum	Commercial variety	South Korea	Unknown
DC363	Amaryllidaceae	Allium	Allium fistulosum	Commercial variety	South Korea	Unknown
DC364	Amaryllidaceae	Allium	Allium fistulosum	Commercial variety	South Korea	Unknown
DC365	Amaryllidaceae	Allium	Allium fistulosum	Commercial variety	South Korea	Unknown
DC366	Amaryllidaceae	Allium	Allium fistulosum	Commercial variety	South Korea	Unknown
DC367	Amaryllidaceae	Allium	Allium fistulosum	Commercial variety	South Korea	Unknown
DC368	Amaryllidaceae	Allium	Allium fistulosum	Commercial variety	South Korea	Unknown
DC369	Amaryllidaceae	Allium	Allium fistulosum	Commercial variety	South Korea	Unknown
DC370	Amaryllidaceae	Allium	Allium fistulosum	Commercial variety	South Korea	Unknown
DC371	Amaryllidaceae	Allium	Allium fistulosum	Commercial variety	South Korea	Unknown
DC372	Amaryllidaceae	Allium	Allium fistulosum	Commercial variety	South Korea	Unknown
DC373	Amaryllidaceae	Allium	Allium fistulosum	Commercial variety	South Korea	Unknown
DC374	Amaryllidaceae	Allium	Allium fistulosum	Commercial variety	South Korea	Unknown
DC375	Amaryllidaceae	Allium	Allium fistulosum	Genesys	Japan	KAGOSHIMAHANEGI
DC376	Amaryllidaceae	Allium	Allium fistulosum	Genesys	Japan	KANNONHOSONEG
DC377	Amaryllidaceae	Allium	Allium fistulosum	Genesys	Japan	KINGCHOU
DC378	Amaryllidaceae	Allium	Allium fistulosum	Genesys	Japan	GOSENGOKU
DC379	Amaryllidaceae	Allium	Allium fistulosum	Genesys	Japan	HAKUSHUU
DC380	Amaryllidaceae	Allium	Allium fistulosum	Genesys	Japan	IWATSUKI
DC381	Amaryllidaceae	Allium	Allium fistulosum	Genesys	Japan	KOSHIZU
DC382	Amaryllidaceae	Allium	Allium fistulosum	Genesys	Japan	KUJOU ASAGIKEI
DC383	Amaryllidaceae	Allium	Allium fistulosum	Genesys	Japan	KURONOBORINEBUKA
DC384	Amaryllidaceae	Allium	Allium fistulosum	Genesys	Japan	SHIODOMEOKUTE
DC385	Amaryllidaceae	Allium	Allium fistulosum	Genesys	Japan	TOKUDA
DC386	Amaryllidaceae	Allium	Allium fistulosum	Genesys	Japan	YOSHIKAWABANSEIFUTO
DC387	Amaryllidaceae	Allium	Allium fistulosum	Genesys	Japan	KUJYO REGULAR STRAIN
DC388	Amaryllidaceae	Allium	Allium fistulosum	Genesys	Japan	YAKKO SUMMER BUNCHING
DC389	Amaryllidaceae	Allium	Allium fistulosum	Genesys	China	Unknown
DC390	Amaryllidaceae	Allium	Allium fistulosum	Genesys	United Kingdom	LASER
DC391	Amaryllidaceae	Allium	Allium fistulosum	Genesys	Japan	SHIMONIDA
DC392	Amaryllidaceae	Allium	Allium fistulosum	Genesys	Japan	YAMATOHOSONEGI
DC393	Amaryllidaceae	Allium	Allium fistulosum	Genesys	United Kingdom	HIKARI
DC394	Amaryllidaceae	Allium	Allium fistulosum	Genesys	United Kingdom	CIBOULE C8379
DC395	Amaryllidaceae	Allium	Allium fistulosum	Genesys	United Kingdom	JAPANESE BUNCHING HIKARI
DC396	Amaryllidaceae	Allium	Allium fistulosum	Genesys	United Kingdom	JAPANESE BUNCHING
DC397	Amaryllidaceae	Allium	Allium fistulosum	Genesys	United Kingdom	JAPANESE BUNCHING ASAGE
DC398	Amaryllidaceae	Allium	Allium fistulosum	Genesys	United Kingdom	JAPANSE BUNCHING ISHIKO
DC399	Amaryllidaceae	Allium	Allium fistulosum	Genesys	Rumania	Unknown
DC400	Amaryllidaceae	Allium	Unknown	Genesys	United Kingdom	WINTER WHITE LISBON
DC401	Amaryllidaceae	Allium	Allium fistulosum	Genesys	Netherlands	Unknown
DC402	Amaryllidaceae	Allium	Allium fistulosum	Genesys	Sudan	VILR-MOSCOW
DC403	Amaryllidaceae	Allium	Allium fistulosum	Genesys	Japan	AIGURO
DC404	Amaryllidaceae	Allium	Allium fistulosum	Genesys	Japan	AKITAHOSONEGI
DC405	Amaryllidaceae	Allium	Allium fistulosum	Genesys	Japan	ISHIKURA
DC406	Amaryllidaceae	Allium	Allium fistulosum	Genesys	Japan	MITSUMATA
DC407	Amaryllidaceae	Allium	Allium fistulosum	Genesys	Japan	YANAGAWAWASENEBUKA
DC408	Amaryllidaceae	Allium	Allium fistulosum	Genesys	Japan	AIZU
DC409	Amaryllidaceae	Allium	Allium fistulosum	Genesys	Netherlands	RIGA
DC410	Amaryllidaceae	Allium	Allium fistulosum	Genesys	Japan	KAGA
DC411	Amaryllidaceae	Allium	Allium fistulosum	Genesys	Unknown	Unknown
DC412	Amaryllidaceae	Allium	Allium fistulosum	Genesys	New Zealand	SYDNEY BUNCHING
DC413	Amaryllidaceae	Allium	Unknown	Genesys	United Kingdom	WINTER OVER
DC414	Amaryllidaceae	Allium	Unknown	Genesys	United Kingdom	WHITE LISBON
DC415	Amaryllidaceae	Allium	Allium fistulosum	Genesys	United Kingdom	SAVEL
DC416	Amaryllidaceae	Allium	Allium fistulosum	Genesys	United Kingdom	ISHIKURA
DC417	Amaryllidaceae	Allium	Allium fistulosum	Genesys	Denmark	KINCHO
DC418	Amaryllidaceae	Allium	Allium fistulosum	Genesys	China	FRAGRANT
DC419	Amaryllidaceae	Allium	Allium fistulosum	Genesys	Japan	FEAST
DC420	Amaryllidaceae	Allium	Allium fistulosum	Genesys	United Kingdom	WHITE SPEAR(F1)
DC421	Amaryllidaceae	Allium	Allium fistulosum	Genesys	Japan	ISHIKURA
DC422	Amaryllidaceae	Allium	Allium fistulosum	Genesys	Denmark	ISHIKURA LONG
DC423	Amaryllidaceae	Allium	Allium fistulosum	Genesys	United Kingdom	HARDY LONG WHITE
